# Supplementary material for: 2-Chloro-9-isopropyl-N,N-dimethyl-9H-purin-6-amine
Source: Acta Crystallogr Sect E Struct Rep Online. 2010 Apr 2;66(Pt 5):o1016. doi: 10.1107/S1600536810011797 (PMC2979083; doi:10.1107/S1600536810011797)
Supplement: Supplementary file 1 [file e-66-o1016-sup1.cif]

##############################################################################
###                                                                        ###
###        Electronic paper (Acta Crystallographica Section E)             ###
###                                                                        ###
##############################################################################
#                                                                            #
# This CIF contains the data in a paper accepted for publication in Acta     #
# Crystallographica Section E. It conforms to the requirements of Notes      #
# for Authors for Section E, and has been peer reviewed under the auspices   #
# of the IUCr Commission on Journals.                                        #
#                                                                            #
# Full details of the Crystallographic Information File format               #
# are given in the paper "The Crystallographic Information File (CIF):       #
# a New Standard Archive File for Crystallography" by S. R. Hall, F. H.      #
# Allen and I. D. Brown [Acta Cryst. (1991), A47, 655-685].                  #
#                                                                            #
# The current version of the core CIF dictionary is obtainable from          #
# ftp://ftp.iucr.org/pub/cif_core.dic. The current version number is 2.4.    #
#                                                                            #
# Software is freely available for graphical display of the structure(s) in  #
# this CIF.  For information consult the CIF home page http://www.iucr.org/  #
# cif/home.html                                                              #
#                                                                            #
# This file may be used for bona fide research purposes within the           #
# scientific community so long as proper attribution is given to the journal # 
# article from which it was obtained.                                        #
#                                                                            #
##############################################################################
                                             
data_global
_audit_creation_method     SHELXL-97
_journal_data_validation_number     ?
_journal_date_recd_electronic     2010-03-19
_journal_date_accepted     2010-03-29
_journal_name_full     'Acta Crystallographica, Section E'
_journal_year     2010
_journal_volume     66
_journal_issue      5
_journal_page_first     o1016
_journal_page_last     o1016
_journal_paper_category     QO
_journal_coeditor_code     PK2238
_publ_contact_author_name     ' Robert V\'icha'
_publ_contact_author_address
;
 Department of Chemistry
 Faculty of Technology
 Tomas Bata University in Zlin
 Nam. T. G. Masaryka 275
 Zlin,762 72, Czech Republic.
;
_publ_contact_author_email     rvicha@ft.utb.cz
_publ_contact_author_fax     '+420 576 031 560'
_publ_contact_author_phone     '+420 576 031 103 '
_publ_section_title
;
2-Chloro-9-isopropyl-<i>N</i>,<i>N</i>-dimethyl-9<i>H</i>-purin-6-amine
;
loop_
    _publ_author_name
    _publ_author_footnote
    _publ_author_address
    'Rouchal, Michal' .
;
Department of Chemistry
Faculty of Technology
Tomas Bata University in Zlin
N\'am. T. G. Masaryka 275
Zl\'in,762 72, Czech Republic
;
    'Ne\<cas, Marek' .
;
Department of Chemistry
Faculty of Science
Masaryk University in Brno
Kamenice 5
Brno-Bohunice, 625 00, Czech Republic
;
    'V\'icha, Robert' .
;
Department of Chemistry
Faculty of Technology
Tomas Bata University in Zlin
N\'am. T. G. Masaryka 275
Zl\'in,762 72, Czech Republic
;
data_I
_chemical_name_systematic
;
2-Chloro-9-isopropyl-<i>N</i>,<i>N</i>-dimethyl-9<i>H</i>-purin-6-amine
;
_chemical_name_common     ?
_chemical_formula_moiety     'C10 H14 Cl N5'
_chemical_formula_sum     'C10 H14 Cl N5'
_chemical_formula_iupac     'C10 H14 Cl N5'
_chemical_formula_weight     239.71
_chemical_melting_point_gt     422
_chemical_melting_point_lt     418
_symmetry_cell_setting     monoclinic
_symmetry_space_group_name_H-M     'P 21/c'
_symmetry_space_group_name_hall     '-P 2ybc'
loop_
    _symmetry_equiv_pos_as_xyz
    'x, y, z'
    '-x, y+1/2, -z+1/2'
    '-x, -y, -z'
    'x, -y-1/2, z-1/2'
_cell_length_a     12.0483(3)
_cell_length_b     8.7689(2)
_cell_length_c     11.5538(3)
_cell_angle_alpha     90.00
_cell_angle_beta     109.965(3)
_cell_angle_gamma     90.00
_cell_volume     1147.30(5)
_cell_formula_units_Z     4
_cell_measurement_reflns_used     8720
_cell_measurement_theta_min     2.93
_cell_measurement_theta_max     27.284
_cell_measurement_temperature     120(2)
_exptl_crystal_description     block
_exptl_crystal_colour     colourless
_exptl_crystal_size_max     0.40
_exptl_crystal_size_mid     0.40
_exptl_crystal_size_min     0.30
_exptl_crystal_density_diffrn     1.388
_exptl_crystal_density_meas     ?
_exptl_crystal_density_method     'not measured'
_exptl_crystal_F_000     504
_exptl_absorpt_coefficient_mu     0.314
_exptl_absorpt_correction_type     'multi-scan'
_exptl_absorpt_process_details
;
(CrysAlis RED; Oxford Diffraction, 2009)
;
_exptl_absorpt_correction_T_min     0.968
_exptl_absorpt_correction_T_max     1.000
_exptl_special_details
;
CrysAlis RED (Oxford Diffraction Ltd, 2009).
Empirical absorption correction using spherical harmonics,
 implemented in SCALE3 ABSPACK scaling algorithm.
;
_diffrn_ambient_temperature     120(2)
_diffrn_radiation_type     'Mo K\a'
_diffrn_radiation_wavelength     0.7107
_diffrn_radiation_source     'Enhance (Mo) X-ray Source'
_diffrn_radiation_monochromator     'graphite'
_diffrn_measurement_device_type
                       'Oxford Diffraction Xcalibur (Sapphire2 large Be window)'
_diffrn_measurement_method     '\w scans'
_diffrn_detector_area_resol_mean     8.4
_diffrn_reflns_number     13393
_diffrn_reflns_av_R_equivalents     0.0158
_diffrn_reflns_av_sigmaI/netI     0.0133
_diffrn_reflns_theta_min     2.94
_diffrn_reflns_theta_max     24.98
_diffrn_reflns_theta_full     24.98
_diffrn_measured_fraction_theta_max     1.000
_diffrn_measured_fraction_theta_full     1.000
_diffrn_reflns_limit_h_min     -14
_diffrn_reflns_limit_h_max     13
_diffrn_reflns_limit_k_min     -9
_diffrn_reflns_limit_k_max     10
_diffrn_reflns_limit_l_min     -13
_diffrn_reflns_limit_l_max     13
_diffrn_standards_number     0
_diffrn_standards_interval_count     .
_diffrn_standards_interval_time     .
_diffrn_standards_decay_%     ?
_refine_special_details
;
Refinement of <i>F</i>^2^ against ALL reflections. The weighted <i>R</i>-factor
wR and goodness of fit <i>S</i> are based on <i>F</i>^2^, conventional
<i>R</i>-factors <i>R</i> are based on <i>F</i>, with <i>F</i> set to zero for
negative <i>F</i>^2^. The threshold expression of <i>F</i>^2^ >
\s(<i>F</i>^2^) is used only for calculating <i>R</i>-factors(gt) etc. and is
not relevant to the choice of reflections for refinement. <i>R</i>-factors
based on <i>F</i>^2^ are statistically about twice as large as those based on
<i>F</i>, and <i>R</i>- factors based on ALL data will be even larger.
;
_reflns_number_total     2022
_reflns_number_gt     1798
_reflns_threshold_expression     I>2\s(I)
_refine_ls_structure_factor_coef     Fsqd
_refine_ls_matrix_type     full
_refine_ls_R_factor_all     0.0292
_refine_ls_R_factor_gt     0.0253
_refine_ls_wR_factor_gt     0.0670
_refine_ls_wR_factor_ref     0.0684
_refine_ls_goodness_of_fit_ref     1.045
_refine_ls_restrained_S_all     1.045
_refine_ls_number_reflns     2022
_refine_ls_number_parameters     149
_refine_ls_number_restraints     0
_refine_ls_hydrogen_treatment     constr
_refine_ls_weighting_scheme     calc
_refine_ls_weighting_details
         'calc w=1/[\s^2^(Fo^2^)+(0.0355P)^2^+0.4207P] where P=(Fo^2^+2Fc^2^)/3'
_atom_sites_solution_hydrogens     geom
_atom_sites_solution_primary     direct
_atom_sites_solution_secondary     difmap
_refine_ls_shift/su_max     0.000
_refine_ls_shift/su_mean     0.000
_refine_diff_density_max     0.205
_refine_diff_density_min     -0.176
_refine_ls_extinction_method     none
_refine_ls_extinction_coef     ?
loop_
    _atom_type_symbol
    _atom_type_description
    _atom_type_scat_dispersion_real
    _atom_type_scat_dispersion_imag
    _atom_type_scat_source
    'C' 'C' 0.0033 0.0016
                         'International Tables Vol C Tables 4.2.6.8 and 6.1.1.4'
    'H' 'H' 0.0000 0.0000
                         'International Tables Vol C Tables 4.2.6.8 and 6.1.1.4'
    'N' 'N' 0.0061 0.0033
                         'International Tables Vol C Tables 4.2.6.8 and 6.1.1.4'
    'Cl' 'Cl' 0.1484 0.1585
                         'International Tables Vol C Tables 4.2.6.8 and 6.1.1.4'
_computing_data_collection     'CrysAlis CCD (Oxford Diffraction, 2009)'
_computing_cell_refinement     'CrysAlis RED (Oxford Diffraction, 2009)'
_computing_data_reduction     'CrysAlis RED (Oxford Diffraction, 2009)'
_computing_structure_solution     'SHELXS97 (Sheldrick, 2008)'
_computing_structure_refinement     'SHELXL97 (Sheldrick, 2008)'
_computing_molecular_graphics
            'ORTEP-3 (Farrugia, 1997) and Mercury (Macrae <i>et al.</i>,  2008)'
_computing_publication_material     'SHELXL97 (Sheldrick, 2008)'
loop_
    _atom_site_type_symbol
    _atom_site_label
    _atom_site_fract_x
    _atom_site_fract_y
    _atom_site_fract_z
    _atom_site_U_iso_or_equiv
    _atom_site_adp_type
    _atom_site_calc_flag
    _atom_site_refinement_flags
    _atom_site_occupancy
    _atom_site_disorder_assembly
    _atom_site_disorder_group
    Cl Cl1 0.78721(3) 0.18146(4) 0.33908(3) 0.02432(12) Uani d . 1 . .
    N N1 0.80758(9) -0.04481(12) 0.48883(9) 0.0166(2) Uani d . 1 . .
    N N2 0.67313(9) 0.15775(12) 0.49228(10) 0.0179(3) Uani d . 1 . .
    N N3 0.69089(10) -0.14494(13) 0.72589(10) 0.0225(3) Uani d . 1 . .
    N N4 0.82037(10) -0.23853(13) 0.64258(10) 0.0184(3) Uani d . 1 . .
    N N5 0.55582(10) 0.16106(13) 0.61327(10) 0.0197(3) Uani d . 1 . .
    C C1 0.75175(11) 0.08580(15) 0.45552(11) 0.0168(3) Uani d . 1 . .
    C C2 0.63956(11) 0.09009(15) 0.58130(11) 0.0169(3) Uani d . 1 . .
    C C3 0.69562(11) -0.04950(15) 0.63134(11) 0.0167(3) Uani d . 1 . .
    C C4 0.76612(12) -0.25408(16) 0.72857(13) 0.0229(3) Uani d . 1 . .
    H H4A 0.7816 -0.3366 0.7851 0.027 Uiso calc R 1 . .
    C C5 0.77572(11) -0.10713(15) 0.57988(11) 0.0157(3) Uani d . 1 . .
    C C6 0.51096(13) 0.30962(16) 0.56040(14) 0.0256(3) Uani d . 1 . .
    H H6A 0.4933 0.3068 0.4711 0.038 Uiso calc R 1 . .
    H H6B 0.5707 0.3880 0.5968 0.038 Uiso calc R 1 . .
    H H6C 0.4388 0.3337 0.5778 0.038 Uiso calc R 1 . .
    C C7 0.51768(12) 0.10497(17) 0.71274(13) 0.0248(3) Uani d . 1 . .
    H H7A 0.5191 -0.0068 0.7134 0.037 Uiso calc R 1 . .
    H H7B 0.4372 0.1406 0.6998 0.037 Uiso calc R 1 . .
    H H7C 0.5711 0.1435 0.7917 0.037 Uiso calc R 1 . .
    C C8 0.90697(12) -0.34193(16) 0.61883(13) 0.0214(3) Uani d . 1 . .
    H H8A 0.9468 -0.2849 0.5691 0.026 Uiso calc R 1 . .
    C C9 0.84438(14) -0.47859(18) 0.54375(14) 0.0314(4) Uani d . 1 . .
    H H9A 0.7866 -0.4433 0.4660 0.047 Uiso calc R 1 . .
    H H9B 0.8038 -0.5358 0.5904 0.047 Uiso calc R 1 . .
    H H9C 0.9024 -0.5447 0.5265 0.047 Uiso calc R 1 . .
    C C10 1.00104(13) -0.38877(18) 0.73954(14) 0.0294(3) Uani d . 1 . .
    H H10A 1.0359 -0.2974 0.7868 0.044 Uiso calc R 1 . .
    H H10B 1.0627 -0.4476 0.7221 0.044 Uiso calc R 1 . .
    H H10C 0.9650 -0.4515 0.7874 0.044 Uiso calc R 1 . .
loop_
    _atom_site_aniso_label
    _atom_site_aniso_U_11
    _atom_site_aniso_U_22
    _atom_site_aniso_U_33
    _atom_site_aniso_U_12
    _atom_site_aniso_U_13
    _atom_site_aniso_U_23
    Cl1 0.0311(2) 0.0225(2) 0.02385(19) 0.00422(14) 0.01520(15) 0.00769(13)
    N1 0.0180(5) 0.0170(6) 0.0149(5) -0.0002(4) 0.0058(4) 0.0005(4)
    N2 0.0189(6) 0.0173(6) 0.0176(5) 0.0002(4) 0.0062(4) -0.0005(4)
    N3 0.0256(6) 0.0227(6) 0.0219(6) 0.0007(5) 0.0115(5) 0.0038(5)
    N4 0.0198(6) 0.0168(6) 0.0189(6) 0.0020(4) 0.0071(5) 0.0037(5)
    N5 0.0196(6) 0.0200(6) 0.0204(6) 0.0021(5) 0.0081(5) -0.0020(5)
    C1 0.0192(7) 0.0170(7) 0.0136(6) -0.0023(5) 0.0046(5) -0.0003(5)
    C2 0.0162(6) 0.0174(7) 0.0152(6) -0.0031(5) 0.0031(5) -0.0048(5)
    C3 0.0169(6) 0.0174(7) 0.0155(6) -0.0025(5) 0.0049(5) -0.0019(5)
    C4 0.0267(7) 0.0221(8) 0.0219(7) 0.0014(6) 0.0109(6) 0.0067(6)
    C5 0.0149(6) 0.0153(7) 0.0149(6) -0.0017(5) 0.0025(5) -0.0016(5)
    C6 0.0264(7) 0.0228(8) 0.0280(8) 0.0070(6) 0.0097(6) -0.0013(6)
    C7 0.0231(7) 0.0284(8) 0.0276(7) -0.0006(6) 0.0148(6) -0.0038(6)
    C8 0.0202(7) 0.0212(7) 0.0250(7) 0.0051(6) 0.0105(6) 0.0055(6)
    C9 0.0347(9) 0.0262(8) 0.0329(8) 0.0061(7) 0.0110(7) -0.0036(7)
    C10 0.0225(7) 0.0306(8) 0.0326(8) 0.0044(6) 0.0064(6) 0.0094(7)
_geom_special_details
;
All esds (except the esd in the dihedral angle between two l.s. planes) are
estimated using the full covariance matrix. The cell esds are taken into
account individually in the estimation of esds in distances, angles and
torsion angles; correlations between esds in cell parameters are only used
when they are defined by crystal symmetry. An approximate (isotropic)
treatment of cell esds is used for estimating esds involving l.s. planes.
;
loop_
    _geom_bond_atom_site_label_1
    _geom_bond_atom_site_label_2
    _geom_bond_site_symmetry_2
    _geom_bond_distance
    _geom_bond_publ_flag
    Cl1 C1 . 1.7575(13) ?
    N1 C1 . 1.3174(17) ?
    N1 C5 . 1.3522(17) ?
    N2 C1 . 1.3230(17) ?
    N2 C2 . 1.3630(17) ?
    N3 C4 . 1.3112(18) ?
    N3 C3 . 1.3926(17) ?
    N4 C5 . 1.3696(17) ?
    N4 C4 . 1.3698(18) ?
    N4 C8 . 1.4769(17) ?
    N5 C2 . 1.3402(17) ?
    N5 C7 . 1.4610(18) ?
    N5 C6 . 1.4618(18) ?
    C2 C3 . 1.4220(19) ?
    C3 C5 . 1.3900(18) ?
    C4 H4A . 0.9500 ?
    C6 H6A . 0.9800 ?
    C6 H6B . 0.9800 ?
    C6 H6C . 0.9800 ?
    C7 H7A . 0.9800 ?
    C7 H7B . 0.9800 ?
    C7 H7C . 0.9800 ?
    C8 C9 . 1.520(2) ?
    C8 C10 . 1.5228(19) ?
    C8 H8A . 1.0000 ?
    C9 H9A . 0.9800 ?
    C9 H9B . 0.9800 ?
    C9 H9C . 0.9800 ?
    C10 H10A . 0.9800 ?
    C10 H10B . 0.9800 ?
    C10 H10C . 0.9800 ?
loop_
    _geom_angle_atom_site_label_1
    _geom_angle_atom_site_label_2
    _geom_angle_atom_site_label_3
    _geom_angle_site_symmetry_1
    _geom_angle_site_symmetry_3
    _geom_angle
    _geom_angle_publ_flag
    C1 N1 C5 . . 109.04(11) ?
    C1 N2 C2 . . 117.66(11) ?
    C4 N3 C3 . . 104.13(11) ?
    C5 N4 C4 . . 105.59(11) ?
    C5 N4 C8 . . 126.37(11) ?
    C4 N4 C8 . . 128.02(11) ?
    C2 N5 C7 . . 121.94(11) ?
    C2 N5 C6 . . 120.29(11) ?
    C7 N5 C6 . . 117.26(11) ?
    N1 C1 N2 . . 132.14(12) ?
    N1 C1 Cl1 . . 113.90(10) ?
    N2 C1 Cl1 . . 113.95(10) ?
    N5 C2 N2 . . 116.82(12) ?
    N5 C2 C3 . . 125.83(12) ?
    N2 C2 C3 . . 117.35(11) ?
    C5 C3 N3 . . 109.72(11) ?
    C5 C3 C2 . . 116.22(12) ?
    N3 C3 C2 . . 134.05(12) ?
    N3 C4 N4 . . 114.04(12) ?
    N3 C4 H4A . . 123.0 ?
    N4 C4 H4A . . 123.0 ?
    N1 C5 N4 . . 125.94(12) ?
    N1 C5 C3 . . 127.51(12) ?
    N4 C5 C3 . . 106.52(11) ?
    N5 C6 H6A . . 109.5 ?
    N5 C6 H6B . . 109.5 ?
    H6A C6 H6B . . 109.5 ?
    N5 C6 H6C . . 109.5 ?
    H6A C6 H6C . . 109.5 ?
    H6B C6 H6C . . 109.5 ?
    N5 C7 H7A . . 109.5 ?
    N5 C7 H7B . . 109.5 ?
    H7A C7 H7B . . 109.5 ?
    N5 C7 H7C . . 109.5 ?
    H7A C7 H7C . . 109.5 ?
    H7B C7 H7C . . 109.5 ?
    N4 C8 C9 . . 110.23(11) ?
    N4 C8 C10 . . 110.34(11) ?
    C9 C8 C10 . . 112.28(12) ?
    N4 C8 H8A . . 107.9 ?
    C9 C8 H8A . . 107.9 ?
    C10 C8 H8A . . 107.9 ?
    C8 C9 H9A . . 109.5 ?
    C8 C9 H9B . . 109.5 ?
    H9A C9 H9B . . 109.5 ?
    C8 C9 H9C . . 109.5 ?
    H9A C9 H9C . . 109.5 ?
    H9B C9 H9C . . 109.5 ?
    C8 C10 H10A . . 109.5 ?
    C8 C10 H10B . . 109.5 ?
    H10A C10 H10B . . 109.5 ?
    C8 C10 H10C . . 109.5 ?
    H10A C10 H10C . . 109.5 ?
    H10B C10 H10C . . 109.5 ?
loop_
    _geom_hbond_atom_site_label_D
    _geom_hbond_atom_site_label_H
    _geom_hbond_atom_site_label_A
    _geom_hbond_site_symmetry_A
    _geom_hbond_distance_DH
    _geom_hbond_distance_HA
    _geom_hbond_distance_DA
    _geom_hbond_angle_DHA
    C4 H4A N1 4_556 0.95 2.49 3.3728(18) 154.0
    C7 H7C Cl1 4_566 0.98 2.91 3.5981(14) 128.2
    C7 H7B N3 2_656 0.98 2.75 3.584(2) 143.3
    C9 H9A N3 4_555 0.98 2.73 3.6664(18) 160.6
