# Supplementary material for: 2-Chloro-9-isopropyl-N,N-dimethyl-9H-purin-6-amine
Source: Acta Crystallogr Sect E Struct Rep Online. 2010 Apr 2;66(Pt 5):o1016. doi: 10.1107/S1600536810011797 (PMC2979083; doi:10.1107/S1600536810011797)
Supplement: Supplementary file 2 [file e-66-o1016-Isup2.hkl]

# 
# h,k,l, Fc-squared, Fo-squared, sigma(Fo-squared) and status flag 
# 
data_I
_shelx_title ' m in P2(1)/c' 
_shelx_refln_list_code          4 
_shelx_F_calc_maximum      134.23 
_exptl_crystal_F_000       504.00 
_reflns_d_resolution_high  0.8413 
 
loop_ 
 _symmetry_equiv_pos_as_xyz 
 'x, y, z' 
 '-x, y+1/2, -z+1/2' 
 '-x, -y, -z' 
 'x, -y-1/2, z-1/2' 
 
_cell_length_a    12.0483 
_cell_length_b     8.7689 
_cell_length_c    11.5538 
_cell_angle_alpha  90.000 
_cell_angle_beta  109.965 
_cell_angle_gamma  90.000 
 
_shelx_F_squared_multiplier     1.000 
 
loop_ 
 _refln_index_h 
 _refln_index_k 
 _refln_index_l 
 _refln_F_squared_calc 
 _refln_F_squared_meas 
 _refln_F_squared_sigma 
 _refln_observed_status 
   2   0   0    10557.22    10371.49     53.38 o 
   3   0   0     5550.71     5280.34     25.51 o 
   4   0   0     7133.90     6776.63     41.68 o 
   5   0   0     1246.36     1178.39      5.95 o 
   6   0   0     1195.36     1226.17      6.67 o 
   7   0   0     2276.12     2241.65     11.28 o 
   8   0   0      527.10      532.06      6.20 o 
   9   0   0     1477.02     1525.75     10.81 o 
  10   0   0      597.02      576.56      8.26 o 
  11   0   0       70.17       69.73      4.03 o 
  12   0   0        0.41        3.13      3.17 o 
  13   0   0      157.55      177.09      8.65 o 
   1   1   0        0.29        1.79      0.89 o 
   2   1   0     2781.25     2836.61      5.46 o 
   3   1   0      107.41      118.53      1.60 o 
   4   1   0      838.16      801.08      3.26 o 
   5   1   0      420.75      432.49      2.77 o 
   6   1   0      123.06       96.23      1.65 o 
   7   1   0       83.33       86.30      1.99 o 
   8   1   0      784.32      792.38      5.23 o 
   9   1   0      195.23      217.39      3.47 o 
  10   1   0      130.95      122.56      2.99 o 
  11   1   0       48.35       52.68      2.67 o 
  12   1   0        2.67        4.67      2.95 o 
  13   1   0      147.50      159.73      6.10 o 
   0   2   0     1594.14     1599.72      5.61 o 
   1   2   0      163.90      183.30      1.44 o 
   2   2   0       60.32       50.14      1.08 o 
   3   2   0      874.74      873.03      3.63 o 
   4   2   0      685.35      661.72      3.11 o 
   5   2   0      206.91      183.00      1.98 o 
   6   2   0      109.92      105.96      1.82 o 
   7   2   0      637.10      645.52      4.77 o 
   8   2   0       77.89       81.42      2.35 o 
   9   2   0      294.19      294.06      3.92 o 
  10   2   0       66.42       67.97      3.76 o 
  11   2   0       48.80       46.30      3.51 o 
  12   2   0        2.27        4.51      3.10 o 
  13   2   0        2.15        0.53      3.64 o 
   1   3   0        0.05        0.24      0.82 o 
   2   3   0      256.87      261.06      1.97 o 
   3   3   0      252.40      296.45      2.32 o 
   4   3   0       10.64       21.51      0.90 o 
   5   3   0       16.89       19.34      0.98 o 
   6   3   0        2.46        3.63      1.41 o 
   7   3   0      108.64      110.01      2.45 o 
   8   3   0        2.06        5.26      2.83 o 
   9   3   0      695.12      695.08      8.60 o 
  10   3   0      191.93      192.65      5.32 o 
  11   3   0      298.74      306.93      6.75 o 
  12   3   0       49.44       48.17      3.91 o 
   0   4   0     2047.06     2123.62     17.48 o 
   1   4   0     1032.74     1088.49      3.98 o 
   2   4   0      407.57      414.53      2.73 o 
   3   4   0     1467.60     1502.80      5.49 o 
   4   4   0      248.39      258.88      2.55 o 
   5   4   0      279.82      317.11      3.24 o 
   6   4   0       40.22       35.13      2.56 o 
   7   4   0       16.69       18.29      2.83 o 
   8   4   0       74.98       80.12      4.17 o 
   9   4   0      715.27      697.01      8.98 o 
  10   4   0       14.97       12.66      3.19 o 
  11   4   0        6.34        4.11      3.36 o 
  12   4   0        0.03        0.72      3.42 o 
   1   5   0     2580.98     2689.16      9.15 o 
   2   5   0       67.22       70.22      1.52 o 
   3   5   0      515.77      534.17      3.51 o 
   4   5   0     1917.37     1967.92      9.53 o 
   5   5   0        8.77       11.15      1.95 o 
   6   5   0      223.31      211.97      4.41 o 
   7   5   0      842.87      821.30      8.19 o 
   8   5   0       69.22       74.69      3.95 o 
   9   5   0       67.37       70.69      3.83 o 
  10   5   0       65.06       67.07      4.03 o 
  11   5   0       19.53       21.88      3.59 o 
   0   6   0      445.42      388.24      5.40 o 
   1   6   0       50.67       47.85      1.86 o 
   2   6   0        3.15        7.58      1.90 o 
   3   6   0      103.33      104.16      2.80 o 
   4   6   0       26.95       27.04      2.22 o 
   5   6   0       79.60       78.39      2.90 o 
   6   6   0        0.15        0.50      2.48 o 
   7   6   0       13.14       17.33      2.70 o 
   8   6   0      580.63      560.38      7.55 o 
   9   6   0      292.61      284.95      6.12 o 
  10   6   0      141.56      133.30      4.84 o 
  11   6   0       79.56       80.46      4.34 o 
   1   7   0      520.71      506.74      6.33 o 
   2   7   0       88.41       93.91      3.51 o 
   3   7   0      579.65      578.20      7.23 o 
   4   7   0      810.16      773.67      8.55 o 
   5   7   0      340.79      332.64      6.14 o 
   6   7   0      545.92      550.13      7.18 o 
   7   7   0        2.18        1.15      2.76 o 
   8   7   0      458.63      454.03      7.24 o 
   9   7   0       41.35       52.07      3.80 o 
   0   8   0      232.11      210.16     11.98 o 
   1   8   0       21.79       19.15      5.09 o 
   2   8   0      138.60      138.28      7.48 o 
   3   8   0       96.94      110.64      4.11 o 
   4   8   0       62.50       60.94      3.56 o 
   5   8   0       22.14       24.50      3.18 o 
   6   8   0       13.07       12.19      3.22 o 
   7   8   0      284.70      283.75      6.64 o 
   8   8   0       57.09       65.15      4.23 o 
   1   9   0     1440.02     1394.59     20.69 o 
   2   9   0      124.64      140.88      8.33 o 
   3   9   0      290.52      285.27     10.59 o 
   4   9   0      211.59      209.17      9.46 o 
   5   9   0        1.64        0.00      2.94 o 
   6   9   0      161.77      176.81      5.69 o 
   0  10   0       26.19       26.61      9.02 o 
   1  10   0        2.64        5.38      5.72 o 
   2  10   0       77.15       81.30      7.58 o 
   3  10   0       54.66       60.60      7.23 o 
 -13   1   1        3.41        7.77      3.43 o 
 -12   1   1       12.61       15.83      2.98 o 
 -11   1   1       23.65       25.31      2.77 o 
 -10   1   1       41.94       46.31      2.24 o 
  -9   1   1      265.42      285.39      3.48 o 
  -8   1   1      268.35      257.43      3.10 o 
  -7   1   1     1556.35     1582.23      6.49 o 
  -6   1   1      778.94      787.68      4.25 o 
  -5   1   1      584.58      611.13      3.39 o 
  -4   1   1       34.13       26.16      1.04 o 
  -3   1   1      107.49      121.37      1.30 o 
  -2   1   1      340.11      332.55      5.72 o 
  -1   1   1     1803.73     1841.99      6.82 o 
   0   1   1     6778.45     6640.96    109.67 o 
   1   1   1      607.44      604.74      2.28 o 
   2   1   1    13988.07    13561.39     43.85 o 
   3   1   1      865.25      856.04      3.79 o 
   4   1   1     2253.04     2330.50      6.85 o 
   5   1   1      322.17      321.33      2.62 o 
   6   1   1      464.91      432.26      3.26 o 
   7   1   1       12.80       16.05      1.53 o 
   8   1   1       48.10       46.87      2.16 o 
   9   1   1      330.19      314.46      4.19 o 
  10   1   1        1.38        1.69      2.00 o 
  11   1   1        0.74        1.64      2.15 o 
  12   1   1      139.70      134.79      4.87 o 
  13   1   1        1.13        3.01      3.51 o 
 -13   2   1       20.84       18.53      3.42 o 
 -12   2   1      414.77      414.01      7.51 o 
 -11   2   1      182.52      179.62      5.08 o 
 -10   2   1       26.34       28.28      2.66 o 
  -9   2   1        1.08        1.27      2.25 o 
  -8   2   1        0.93        2.19      1.47 o 
  -7   2   1      191.28      169.50      2.38 o 
  -6   2   1       26.24       21.79      1.20 o 
  -5   2   1       19.44       17.60      0.88 o 
  -4   2   1       28.18       18.02      0.73 o 
  -3   2   1      499.87      499.83      2.13 o 
  -2   2   1     7855.14     7681.78     23.81 o 
  -1   2   1     1957.75     2018.10      9.01 o 
   0   2   1       47.15       68.17      1.00 o 
   1   2   1     1666.00     1609.70      4.09 o 
   2   2   1    14649.73    14472.95     61.97 o 
   3   2   1       71.07       96.61      1.49 o 
   4   2   1      410.45      431.10      3.10 o 
   5   2   1       62.50       51.11      1.35 o 
   6   2   1        8.90        9.36      1.32 o 
   7   2   1      377.61      375.71      3.88 o 
   8   2   1     1142.14     1137.27      7.02 o 
   9   2   1      158.16      164.81      3.49 o 
  10   2   1      247.21      254.35      5.19 o 
  11   2   1     1025.18     1069.39     11.46 o 
  12   2   1       41.90       50.18      4.58 o 
 -13   3   1        0.40        0.36      3.47 o 
 -12   3   1       73.78       78.56      4.05 o 
 -11   3   1        6.51        3.04      3.03 o 
 -10   3   1       25.09       30.19      3.34 o 
  -9   3   1      137.41      123.58      4.23 o 
  -8   3   1     1293.57     1214.59     10.28 o 
  -7   3   1      228.67      238.15      4.78 o 
  -6   3   1     1272.46     1295.11      5.33 o 
  -5   3   1     1218.62     1205.41      4.90 o 
  -4   3   1      238.38      215.56      1.83 o 
  -3   3   1      659.32      630.27      2.83 o 
  -2   3   1       79.80       73.13      1.08 o 
  -1   3   1      367.18      344.36      2.15 o 
   0   3   1     1667.17     1729.30      4.69 o 
   1   3   1      674.18      672.06      3.25 o 
   2   3   1     5072.63     5118.63     10.55 o 
   3   3   1      566.15      596.16      3.50 o 
   4   3   1      117.64      101.81      1.63 o 
   5   3   1      166.51      166.73      2.22 o 
   6   3   1      589.37      573.46      4.69 o 
   7   3   1      157.29      167.05      3.34 o 
   8   3   1      123.25      115.59      2.89 o 
   9   3   1      788.81      794.99      9.36 o 
  10   3   1      332.36      341.23      6.86 o 
  11   3   1      400.49      414.78      7.85 o 
  12   3   1        3.32        2.42      3.50 o 
 -12   4   1       91.68       90.81      4.79 o 
 -11   4   1      343.28      347.19      7.18 o 
 -10   4   1       14.19       11.85      3.25 o 
  -9   4   1     1358.57     1376.94     12.08 o 
  -8   4   1      393.15      383.45      6.49 o 
  -7   4   1     1740.83     1641.88     10.74 o 
  -6   4   1       42.59       45.17      2.68 o 
  -5   4   1      239.30      230.42      3.43 o 
  -4   4   1      822.51      747.31      6.01 o 
  -3   4   1       80.46       79.38      1.45 o 
  -2   4   1      933.42      871.82      4.37 o 
  -1   4   1     1099.17     1216.76      4.14 o 
   0   4   1     1166.62     1133.95      4.86 o 
   1   4   1     1834.36     1893.76      6.00 o 
   2   4   1      109.63       98.27      1.64 o 
   3   4   1      753.87      710.43      4.13 o 
   4   4   1       35.18       25.38      1.40 o 
   5   4   1     1062.40     1114.37      5.71 o 
   6   4   1      747.17      722.40      5.73 o 
   7   4   1       91.51       84.58      4.13 o 
   8   4   1      225.25      224.91      5.98 o 
   9   4   1      488.66      480.33      8.68 o 
  10   4   1      703.27      724.12      9.85 o 
  11   4   1       22.92       21.61      3.61 o 
  12   4   1       33.77       30.44      3.84 o 
 -12   5   1      319.73      338.62      7.08 o 
 -11   5   1      251.52      267.57      6.21 o 
 -10   5   1      248.22      250.15      5.77 o 
  -9   5   1       91.73       80.42      3.83 o 
  -8   5   1     2018.51     2017.92     13.15 o 
  -7   5   1       52.59       53.73      3.11 o 
  -6   5   1      306.55      310.08      5.04 o 
  -5   5   1      511.67      500.67      5.79 o 
  -4   5   1      337.71      345.33      4.66 o 
  -3   5   1      231.39      232.76      3.21 o 
  -2   5   1        1.27        2.19      0.89 o 
  -1   5   1     1713.24     1709.99      5.96 o 
   0   5   1      287.79      346.46      2.65 o 
   1   5   1      447.59      417.24      3.25 o 
   2   5   1      217.91      178.69      2.24 o 
   3   5   1      276.32      268.46      2.77 o 
   4   5   1      134.05      117.98      2.43 o 
   5   5   1       51.27       54.37      2.50 o 
   6   5   1      327.23      295.71      5.09 o 
   7   5   1        2.85        3.11      2.47 o 
   8   5   1        1.09        2.60      2.89 o 
   9   5   1      110.26      114.88      4.64 o 
  10   5   1       29.29       29.91      3.41 o 
  11   5   1      136.15      149.53      5.12 o 
 -11   6   1       56.52       52.01      3.92 o 
 -10   6   1        4.83        6.07      2.95 o 
  -9   6   1        0.47        1.16      2.96 o 
  -8   6   1        4.51        5.06      2.54 o 
  -7   6   1       14.17       10.71      2.55 o 
  -6   6   1        0.58        1.87      2.49 o 
  -5   6   1       11.63       10.93      2.33 o 
  -4   6   1      374.94      386.29      5.21 o 
  -3   6   1       38.62       36.37      2.73 o 
  -2   6   1       10.51        7.58      2.17 o 
  -1   6   1        8.09       16.98      2.26 o 
   0   6   1      570.34      539.39      3.84 o 
   1   6   1       15.03       14.54      1.51 o 
   2   6   1      146.48      144.23      2.31 o 
   3   6   1      303.04      277.81      3.78 o 
   4   6   1       22.92       17.18      2.12 o 
   5   6   1      202.67      202.81      3.95 o 
   6   6   1      258.48      251.93      5.00 o 
   7   6   1      242.88      235.84      5.09 o 
   8   6   1        0.15        0.00      3.12 o 
   9   6   1       82.98       79.50      4.28 o 
  10   6   1      400.24      413.90      7.57 o 
 -10   7   1       46.30       54.73      3.95 o 
  -9   7   1       35.01       31.19      3.31 o 
  -8   7   1        9.76        5.54      2.81 o 
  -7   7   1        1.00        0.00      2.68 o 
  -6   7   1       47.90       49.40      3.18 o 
  -5   7   1      253.74      235.10      5.39 o 
  -4   7   1       25.59       23.01      2.83 o 
  -3   7   1      150.00      139.50      4.13 o 
  -2   7   1      452.04      446.57      6.30 o 
  -1   7   1      252.45      248.46      3.98 o 
   0   7   1       98.92       95.68      2.77 o 
   1   7   1      105.11      108.33      4.73 o 
   2   7   1       46.59       46.58      2.63 o 
   3   7   1        2.26        2.43      2.23 o 
   4   7   1        3.16        2.19      2.27 o 
   5   7   1        2.08        3.66      2.20 o 
   6   7   1        1.60        0.83      2.51 o 
   7   7   1       44.85       40.65      3.18 o 
   8   7   1       11.61       12.37      2.93 o 
   9   7   1       11.34       15.85      3.47 o 
  -8   8   1       69.73       80.89      4.23 o 
  -7   8   1       54.16       59.20      4.13 o 
  -6   8   1      262.51      238.18      5.98 o 
  -5   8   1        7.34        5.94      2.85 o 
  -4   8   1      147.94      135.71      4.55 o 
  -3   8   1       28.80       28.51      3.01 o 
  -2   8   1      104.73      109.26      3.89 o 
  -1   8   1       89.58       95.79      6.56 o 
   0   8   1       58.08       60.73      5.92 o 
   1   8   1        0.27        1.36      4.45 o 
   2   8   1        0.99        3.60      4.69 o 
   3   8   1      337.48      304.57      6.60 o 
   4   8   1       18.07       23.28      3.00 o 
   5   8   1        4.40        3.87      3.07 o 
   6   8   1       18.54       16.30      3.10 o 
   7   8   1        0.83        1.36      3.25 o 
   8   8   1        1.66        2.33      3.03 o 
  -7   9   1        2.12        4.68      3.10 o 
  -6   9   1      475.78      496.99      8.51 o 
  -5   9   1       48.03       49.04      3.72 o 
  -4   9   1       92.73       95.66      4.33 o 
  -3   9   1       20.82       20.66      5.58 o 
  -2   9   1       16.92       12.04      5.39 o 
  -1   9   1       50.57       54.56      6.27 o 
   0   9   1      119.48      109.73      7.61 o 
   1   9   1      213.36      203.10      9.08 o 
   2   9   1      423.79      427.02     12.22 o 
   3   9   1       57.21       45.59      6.41 o 
   4   9   1      175.55      168.11      9.03 o 
   5   9   1        0.03        0.12      3.22 o 
   6   9   1       50.88       48.36      4.17 o 
  -4  10   1      306.01      301.46     11.66 o 
  -3  10   1        3.17        1.59      5.49 o 
  -2  10   1       55.66       61.81      7.15 o 
  -1  10   1      166.99      169.14      9.25 o 
   0  10   1       93.66      100.02      7.91 o 
   1  10   1      439.29      428.11     13.11 o 
   2  10   1       62.65       64.39      6.83 o 
   3  10   1      209.69      219.03     10.05 o 
 -14   0   2      555.91      578.70     20.85 o 
 -13   0   2      579.99      608.72     20.17 o 
 -12   0   2       23.60       32.15      7.43 o 
 -11   0   2      209.69      210.72      4.82 o 
 -10   0   2        4.28        3.38      2.23 o 
  -9   0   2      238.95      211.10      4.28 o 
  -8   0   2      139.05      123.55      3.23 o 
  -7   0   2     1034.01     1099.39      7.49 o 
  -6   0   2     3025.72     2940.76     14.29 o 
  -5   0   2       28.21       33.54      1.63 o 
  -4   0   2     4588.87     4774.09     16.37 o 
  -3   0   2     8398.40     8307.11     36.07 o 
  -2   0   2       59.94       73.23      1.44 o 
  -1   0   2     4310.17     4277.73      8.56 o 
   0   0   2       31.07       40.59      1.34 o 
   1   0   2      527.03      572.85      4.23 o 
   2   0   2     1943.77     2052.37      7.78 o 
   3   0   2     1115.27     1054.49      6.28 o 
   4   0   2      535.90      582.55      4.76 o 
   5   0   2      438.95      416.39      4.49 o 
   6   0   2      958.35      987.56      7.76 o 
   7   0   2      125.46      127.76      3.31 o 
   8   0   2       13.14       10.98      2.79 o 
   9   0   2       48.63       48.53      3.57 o 
  10   0   2     1056.64     1074.76     11.94 o 
  11   0   2        5.75        7.40      3.32 o 
  12   0   2      110.82      114.36      5.52 o 
 -13   1   2       16.20       19.07      3.16 o 
 -12   1   2        2.02        4.86      2.48 o 
 -11   1   2       25.58       21.41      2.64 o 
 -10   1   2      375.23      371.73      4.98 o 
  -9   1   2      136.95      127.13      2.50 o 
  -8   1   2      290.35      284.70      3.14 o 
  -7   1   2     1288.56     1311.33      5.76 o 
  -6   1   2      222.59      194.35      2.21 o 
  -5   1   2     2314.09     2363.31      6.26 o 
  -4   1   2      532.80      591.52      2.94 o 
  -3   1   2      187.82      178.19      2.08 o 
  -2   1   2     3690.37     3687.77     14.35 o 
  -1   1   2     2113.37     2083.32      6.24 o 
   0   1   2     5271.79     5404.72     11.86 o 
   1   1   2    11190.43    10979.36     20.82 o 
   2   1   2    18017.56    17389.38     72.75 o 
   3   1   2      993.29      990.83      4.36 o 
   4   1   2     2166.44     2115.74      7.17 o 
   5   1   2      372.00      338.59      3.03 o 
   6   1   2      579.61      591.21      4.15 o 
   7   1   2      431.72      414.49      4.07 o 
   8   1   2       95.08       96.14      2.71 o 
   9   1   2      294.64      312.35      4.59 o 
  10   1   2      476.90      479.69      5.87 o 
  11   1   2      303.17      310.02      5.54 o 
  12   1   2       46.16       49.95      3.14 o 
 -13   2   2      334.19      334.76      7.15 o 
 -12   2   2       36.05       35.02      3.43 o 
 -11   2   2      158.57      161.55      4.81 o 
 -10   2   2      259.49      256.62      4.88 o 
  -9   2   2      121.99      119.54      3.53 o 
  -8   2   2       18.25       25.89      2.04 o 
  -7   2   2       73.16       96.51      4.54 o 
  -6   2   2      511.85      446.25      3.08 o 
  -5   2   2     2657.43     2698.13     20.23 o 
  -4   2   2        3.97        0.96      0.53 o 
  -3   2   2       77.96       86.78      1.63 o 
  -2   2   2     4928.54     4825.44     19.39 o 
  -1   2   2      171.70      198.33      1.54 o 
   0   2   2     3164.50     3234.62     16.24 o 
   1   2   2     3025.26     3005.32      6.47 o 
   2   2   2     6443.44     6330.65     11.15 o 
   3   2   2     3018.67     3267.40      7.93 o 
   4   2   2       40.72       57.37      1.64 o 
   5   2   2      916.30      824.74      5.01 o 
   6   2   2       11.38       15.73      1.59 o 
   7   2   2      108.84      121.46      2.70 o 
   8   2   2      182.08      164.53      3.22 o 
   9   2   2        3.07        1.86      2.10 o 
  10   2   2      117.47      123.50      3.56 o 
  11   2   2      117.21      115.38      4.65 o 
  12   2   2      173.34      182.47      6.73 o 
 -13   3   2      187.16      185.57      5.85 o 
 -12   3   2        1.90        0.45      2.97 o 
 -11   3   2       53.77       52.18      3.61 o 
 -10   3   2        5.77        6.21      2.76 o 
  -9   3   2        8.97        6.70      2.86 o 
  -8   3   2        1.19        1.13      2.59 o 
  -7   3   2      574.88      586.61      5.27 o 
  -6   3   2       56.32       64.61      2.12 o 
  -5   3   2      492.10      525.05      4.28 o 
  -4   3   2      458.68      503.98      3.94 o 
  -3   3   2      264.16      269.37      2.66 o 
  -2   3   2      729.83      767.30      4.25 o 
  -1   3   2      112.66      132.05      1.31 o 
   0   3   2      282.75      318.51      2.19 o 
   1   3   2       42.69       50.49      1.23 o 
   2   3   2      705.59      824.51      3.92 o 
   3   3   2      678.71      758.55      3.78 o 
   4   3   2     1779.61     1872.04      6.35 o 
   5   3   2      818.81      799.07      5.53 o 
   6   3   2      287.79      311.54      3.89 o 
   7   3   2       49.50       52.14      2.53 o 
   8   3   2      120.85      120.08      3.14 o 
   9   3   2       21.32       21.50      2.67 o 
  10   3   2       20.91       22.36      3.43 o 
  11   3   2      312.99      314.94      7.15 o 
  12   3   2       50.84       59.78      5.01 o 
 -12   4   2        0.44        2.18      3.23 o 
 -11   4   2       64.26       63.85      4.22 o 
 -10   4   2      342.77      334.93      6.66 o 
  -9   4   2       21.33       26.15      3.35 o 
  -8   4   2      370.02      352.55      6.18 o 
  -7   4   2       55.98       50.40      2.96 o 
  -6   4   2      245.43      240.14      3.55 o 
  -5   4   2       83.11       87.33      2.33 o 
  -4   4   2      200.22      196.90      2.87 o 
  -3   4   2      201.67      245.16      3.21 o 
  -2   4   2       24.35       16.73      0.79 o 
  -1   4   2        0.01        0.82      0.72 o 
   0   4   2       88.53       86.37      1.58 o 
   1   4   2      255.22      294.45      2.66 o 
   2   4   2     1539.14     1614.83      5.86 o 
   3   4   2      619.78      668.94      4.28 o 
   4   4   2       26.74       27.01      1.56 o 
   5   4   2      116.00      129.39      2.48 o 
   6   4   2      652.21      667.92      5.06 o 
   7   4   2      377.82      352.79      4.99 o 
   8   4   2       85.87       90.26      4.71 o 
   9   4   2      101.19       94.89      4.98 o 
  10   4   2      131.58      140.76      5.79 o 
  11   4   2        1.75        3.84      3.48 o 
 -12   5   2       20.80       20.62      3.36 o 
 -11   5   2       27.22       22.03      3.34 o 
 -10   5   2      175.96      180.82      5.08 o 
  -9   5   2      655.46      639.63      7.97 o 
  -8   5   2        8.61        8.00      2.68 o 
  -7   5   2     2660.19     2663.42     13.06 o 
  -6   5   2       17.12       19.19      2.37 o 
  -5   5   2      779.85      753.70      6.48 o 
  -4   5   2      244.18      249.32      4.04 o 
  -3   5   2        6.29        6.18      1.72 o 
  -2   5   2        1.27        3.49      1.42 o 
  -1   5   2       74.26       68.41      1.41 o 
   0   5   2       24.31       36.01      1.39 o 
   1   5   2      748.18      826.02      4.66 o 
   2   5   2      425.87      430.06      3.43 o 
   3   5   2      133.64      140.44      2.31 o 
   4   5   2      108.79       99.21      2.27 o 
   5   5   2      233.99      216.65      3.36 o 
   6   5   2      497.64      480.17      6.37 o 
   7   5   2        0.06        1.56      2.68 o 
   8   5   2      184.81      179.58      5.31 o 
   9   5   2        0.45        2.24      3.05 o 
  10   5   2       44.05       44.72      3.85 o 
 -11   6   2      151.18      168.21      5.29 o 
 -10   6   2       29.71       31.41      3.52 o 
  -9   6   2       70.16       64.12      3.82 o 
  -8   6   2      130.35      149.05      4.23 o 
  -7   6   2      177.09      184.95      4.27 o 
  -6   6   2     2564.18     2409.55     14.96 o 
  -5   6   2      343.02      333.39      5.18 o 
  -4   6   2      441.09      441.89      5.51 o 
  -3   6   2      970.59     1002.53      8.74 o 
  -2   6   2      801.87      811.49      7.10 o 
  -1   6   2      552.98      551.85      4.99 o 
   0   6   2        2.35        1.03      1.94 o 
   1   6   2      927.94      952.65      5.75 o 
   2   6   2      186.60      173.53      2.58 o 
   3   6   2      698.68      714.44      5.12 o 
   4   6   2      187.67      186.94      3.80 o 
   5   6   2       16.64       16.41      2.26 o 
   6   6   2      256.41      250.86      5.10 o 
   7   6   2        7.13        6.90      2.72 o 
   8   6   2      132.20      137.37      5.06 o 
   9   6   2        0.31        3.93      3.25 o 
  10   6   2       38.26       39.92      3.98 o 
 -10   7   2      190.07      200.56      5.78 o 
  -9   7   2       13.33       13.12      3.28 o 
  -8   7   2       12.57       11.92      2.77 o 
  -7   7   2      440.86      425.12      6.22 o 
  -6   7   2      419.66      424.39      7.34 o 
  -5   7   2        1.63        2.82      2.74 o 
  -4   7   2      434.46      437.60      6.72 o 
  -3   7   2      137.52      138.98      4.18 o 
  -2   7   2        3.65        4.33      2.05 o 
  -1   7   2      745.30      743.85      6.57 o 
   0   7   2      187.19      174.18      3.92 o 
   1   7   2      273.19      287.81      4.69 o 
   2   7   2      970.68      909.75      7.92 o 
   3   7   2      368.50      345.82      4.88 o 
   4   7   2      191.80      186.67      4.00 o 
   5   7   2        0.09        1.23      2.24 o 
   6   7   2      287.08      298.09      5.69 o 
   7   7   2       47.26       58.80      3.52 o 
   8   7   2        3.32        3.59      2.75 o 
   9   7   2       79.14       83.51      4.52 o 
  -9   8   2       64.89       71.47      4.35 o 
  -8   8   2       56.43       69.94      4.06 o 
  -7   8   2        9.62        9.81      2.99 o 
  -6   8   2      952.29      988.52     10.17 o 
  -5   8   2        2.47        2.09      2.96 o 
  -4   8   2      256.39      263.22      5.84 o 
  -3   8   2      316.35      307.67      6.01 o 
  -2   8   2      639.30      608.47      6.57 o 
  -1   8   2      348.60      351.63      6.03 o 
   0   8   2      142.54      134.87      7.40 o 
   1   8   2      883.57      861.30     15.09 o 
   2   8   2      124.74      111.45      5.61 o 
   3   8   2      433.48      396.52      9.10 o 
   4   8   2      967.98      982.53     10.39 o 
   5   8   2      104.49      105.17      4.02 o 
   6   8   2      216.34      212.31      5.86 o 
   7   8   2        2.40        1.23      2.79 o 
  -7   9   2        2.51        2.40      3.40 o 
  -6   9   2      116.55      108.82      4.63 o 
  -5   9   2      308.66      303.39      6.31 o 
  -4   9   2      257.04      260.63      6.21 o 
  -3   9   2      171.36      170.36      4.28 o 
  -2   9   2      178.06      176.94      8.65 o 
  -1   9   2       99.09       99.10      7.32 o 
   0   9   2        0.51        0.00      4.86 o 
   1   9   2        1.55        3.10      4.73 o 
   2   9   2       31.21       33.02      5.88 o 
   3   9   2        0.92        0.00      5.54 o 
   4   9   2       79.69       78.83      5.73 o 
   5   9   2       98.48       95.60     11.41 o 
  -3  10   2        1.76        0.02      5.87 o 
  -2  10   2        3.84        6.69      5.49 o 
  -1  10   2       72.30       77.45      7.45 o 
   0  10   2        1.41        4.16      5.65 o 
   1  10   2      207.13      215.05     10.03 o 
   2  10   2      138.93      147.73      9.21 o 
 -14   1   3      286.26      284.48     10.56 o 
 -13   1   3       42.08       38.92      4.70 o 
 -12   1   3       35.23       31.58      2.91 o 
 -11   1   3      172.44      155.57      3.73 o 
 -10   1   3      164.62      158.56      3.54 o 
  -9   1   3        0.56        2.13      1.86 o 
  -8   1   3       56.18       68.74      1.80 o 
  -7   1   3        7.15        0.43      1.07 o 
  -6   1   3      541.83      544.53      3.39 o 
  -5   1   3      108.65      109.23      1.42 o 
  -4   1   3      166.43      164.94      1.59 o 
  -3   1   3      515.44      520.50      2.43 o 
  -2   1   3      708.86      741.52      2.60 o 
  -1   1   3      825.50      857.72      3.36 o 
   0   1   3      720.56      717.70      3.28 o 
   1   1   3       83.28       84.52      1.53 o 
   2   1   3      984.43     1034.98      4.75 o 
   3   1   3      214.58      185.87      2.30 o 
   4   1   3      118.71      111.04      2.06 o 
   5   1   3       28.87       30.61      1.65 o 
   6   1   3       41.01       47.52      1.97 o 
   7   1   3       28.25       29.70      2.02 o 
   8   1   3        2.40        3.24      1.91 o 
   9   1   3        0.56        1.84      2.02 o 
  10   1   3        4.94        4.84      2.30 o 
  11   1   3       74.36       75.87      3.54 o 
  12   1   3      161.19      162.51      4.76 o 
 -13   2   3       94.97       98.81      4.46 o 
 -12   2   3      151.62      138.92      4.85 o 
 -11   2   3       34.45       38.14      2.86 o 
 -10   2   3       54.85       60.80      3.07 o 
  -9   2   3       23.42       18.20      2.15 o 
  -8   2   3       40.67       39.99      2.25 o 
  -7   2   3      173.50      202.96      3.31 o 
  -6   2   3     1216.64     1215.86      6.92 o 
  -5   2   3     2485.04     2568.18     13.08 o 
  -4   2   3       11.04       18.34      1.28 o 
  -3   2   3      463.54      436.62      3.03 o 
  -2   2   3     2439.88     2453.34     12.56 o 
  -1   2   3      341.00      375.63      2.01 o 
   0   2   3      555.32      534.11      2.59 o 
   1   2   3        1.12        3.15      0.88 o 
   2   2   3     1191.37     1184.73      4.73 o 
   3   2   3      273.95      313.34      5.28 o 
   4   2   3     8633.27     8821.50     21.77 o 
   5   2   3       46.09       55.29      1.98 o 
   6   2   3      342.33      325.92      3.84 o 
   7   2   3        6.45        6.48      2.03 o 
   8   2   3     1457.19     1464.20     10.73 o 
   9   2   3       51.66       47.95      2.73 o 
  10   2   3       75.14       68.34      3.31 o 
  11   2   3      655.94      665.59      8.09 o 
 -13   3   3      244.13      244.98      6.43 o 
 -12   3   3      201.06      204.20      5.64 o 
 -11   3   3      315.66      288.97      6.21 o 
 -10   3   3      305.65      313.09      6.10 o 
  -9   3   3      501.71      490.40      6.99 o 
  -8   3   3       15.69       17.28      2.06 o 
  -7   3   3     1118.54     1058.35      7.82 o 
  -6   3   3        3.68        4.36      1.77 o 
  -5   3   3     2639.34     2841.12      9.02 o 
  -4   3   3        1.52        1.93      1.23 o 
  -3   3   3     2514.08     2613.65      7.80 o 
  -2   3   3      261.62      225.22      1.50 o 
  -1   3   3      117.07      146.82      1.66 o 
   0   3   3     1521.08     1513.42      4.77 o 
   1   3   3        0.04        1.13      0.99 o 
   2   3   3      694.13      627.39      3.40 o 
   3   3   3     2402.59     2394.83      7.18 o 
   4   3   3     4321.15     4182.38     12.15 o 
   5   3   3     1268.88     1307.41      7.48 o 
   6   3   3      136.69      140.03      3.10 o 
   7   3   3      431.82      418.74      5.43 o 
   8   3   3      138.04      152.86      3.89 o 
   9   3   3        2.02        2.73      2.08 o 
  10   3   3       89.95       94.26      5.04 o 
  11   3   3       70.69       73.68      4.95 o 
 -13   4   3      667.11      685.87     10.31 o 
 -12   4   3       91.93      102.01      4.73 o 
 -11   4   3      112.33      110.71      4.69 o 
 -10   4   3      129.15      141.35      4.76 o 
  -9   4   3      188.39      183.58      4.96 o 
  -8   4   3       89.87       75.17      3.39 o 
  -7   4   3      766.75      799.16      6.72 o 
  -6   4   3     1103.84     1179.74      7.18 o 
  -5   4   3     1661.67     1707.58      8.09 o 
  -4   4   3     1086.17     1069.90      5.81 o 
  -3   4   3      973.53      957.83      5.62 o 
  -2   4   3      290.04      283.23      1.98 o 
  -1   4   3      599.45      607.73      3.41 o 
   0   4   3      225.63      248.92      2.31 o 
   1   4   3     1218.08     1205.25      5.15 o 
   2   4   3      169.75      133.22      2.08 o 
   3   4   3       43.08       28.35      1.56 o 
   4   4   3       30.84       26.25      1.70 o 
   5   4   3      212.68      233.43      3.26 o 
   6   4   3       12.37       14.90      1.95 o 
   7   4   3        2.85        3.69      2.06 o 
   8   4   3      396.44      396.08      6.26 o 
   9   4   3       52.31       49.52      4.36 o 
  10   4   3      128.20      143.34      6.00 o 
  11   4   3       41.38       52.06      4.16 o 
 -12   5   3       31.65       41.23      3.72 o 
 -11   5   3       60.32       61.11      3.81 o 
 -10   5   3       18.82       21.37      2.99 o 
  -9   5   3       87.00       87.96      3.83 o 
  -8   5   3       36.69       29.73      2.97 o 
  -7   5   3      194.87      197.32      4.20 o 
  -6   5   3      361.24      373.40      5.05 o 
  -5   5   3     1567.53     1522.26      8.97 o 
  -4   5   3      369.67      350.70      4.12 o 
  -3   5   3      561.69      538.18      4.70 o 
  -2   5   3     1025.18      995.06      5.02 o 
  -1   5   3        4.82        7.91      1.53 o 
   0   5   3     1350.66     1377.69      5.92 o 
   1   5   3      474.19      481.14      3.65 o 
   2   5   3      367.32      361.19      3.36 o 
   3   5   3      410.47      412.04      3.73 o 
   4   5   3      182.20      176.86      2.90 o 
   5   5   3      202.42      210.99      3.24 o 
   6   5   3      123.08      123.52      3.24 o 
   7   5   3      130.07      136.11      4.62 o 
   8   5   3       77.24       75.77      4.07 o 
   9   5   3       91.58       90.23      4.60 o 
  10   5   3       17.21       19.82      3.69 o 
 -11   6   3       29.54       28.42      3.59 o 
 -10   6   3      159.70      168.37      5.11 o 
  -9   6   3      182.19      181.42      4.97 o 
  -8   6   3      548.30      552.98      6.91 o 
  -7   6   3        0.11        1.93      2.36 o 
  -6   6   3      474.91      467.71      5.86 o 
  -5   6   3      146.76      164.56      3.75 o 
  -4   6   3      344.31      318.77      5.14 o 
  -3   6   3       86.79       89.89      2.96 o 
  -2   6   3        1.38        0.68      1.67 o 
  -1   6   3       35.68       22.28      2.33 o 
   0   6   3       19.66       24.51      2.31 o 
   1   6   3      646.63      653.25      4.79 o 
   2   6   3      114.42      107.14      2.29 o 
   3   6   3      339.06      340.33      3.65 o 
   4   6   3       49.19       37.71      2.16 o 
   5   6   3      297.09      253.71      4.54 o 
   6   6   3      299.46      287.33      5.46 o 
   7   6   3       14.89       12.98      2.80 o 
   8   6   3       12.42       12.84      3.18 o 
   9   6   3        9.49       10.34      3.53 o 
 -10   7   3       51.47       54.29      3.80 o 
  -9   7   3       22.79       20.90      3.26 o 
  -8   7   3       11.17       16.11      2.78 o 
  -7   7   3        3.89        5.78      2.92 o 
  -6   7   3       25.39       30.52      3.11 o 
  -5   7   3      432.55      419.88      6.35 o 
  -4   7   3       92.77       91.00      3.55 o 
  -3   7   3       31.01       30.73      2.44 o 
  -2   7   3        7.97        8.98      2.03 o 
  -1   7   3      119.69      120.25      3.65 o 
   0   7   3       17.33       14.24      2.35 o 
   1   7   3       63.12       58.73      2.62 o 
   2   7   3        3.41        3.72      2.30 o 
   3   7   3        3.31        6.35      2.08 o 
   4   7   3      337.66      309.97      4.99 o 
   5   7   3       66.61       55.44      3.04 o 
   6   7   3       76.06       69.34      3.54 o 
   7   7   3       60.37       60.56      3.63 o 
   8   7   3       32.50       33.76      3.77 o 
  -9   8   3       85.94       82.85      4.43 o 
  -8   8   3       33.05       30.06      3.48 o 
  -7   8   3      130.53      124.28      4.65 o 
  -6   8   3      275.97      282.68      5.82 o 
  -5   8   3      150.50      155.50      4.59 o 
  -4   8   3     1035.22     1032.00      9.72 o 
  -3   8   3      119.24      125.16      3.66 o 
  -2   8   3      220.86      213.47      5.12 o 
  -1   8   3        5.46        5.65      2.47 o 
   0   8   3      547.70      537.37      7.55 o 
   1   8   3       93.64       96.75      4.65 o 
   2   8   3      156.86      139.33      5.12 o 
   3   8   3      259.57      215.89      7.19 o 
   4   8   3       13.25       15.80      4.12 o 
   5   8   3      108.31      106.26      4.08 o 
   6   8   3       41.42       32.76      3.71 o 
   7   8   3       18.02       15.93      3.09 o 
  -7   9   3       28.49       25.71      3.39 o 
  -6   9   3      428.88      448.56      7.55 o 
  -5   9   3      110.14      115.42      4.88 o 
  -4   9   3       99.76      104.61      3.88 o 
  -3   9   3       27.91       25.88      2.76 o 
  -2   9   3      204.16      213.25      6.25 o 
  -1   9   3       63.00       68.94      6.58 o 
   0   9   3       21.77       28.23      5.73 o 
   1   9   3       19.47       17.20      4.29 o 
   2   9   3        2.57        9.47      4.15 o 
   3   9   3       12.60       12.96      4.05 o 
   4   9   3      148.53      168.99      7.22 o 
   5   9   3       16.25       20.27      6.03 o 
  -3  10   3       64.28       70.78      7.42 o 
  -2  10   3       34.06       34.07      6.40 o 
  -1  10   3      174.73      191.01      9.76 o 
   0  10   3        8.87        7.31      5.43 o 
   1  10   3      167.00      175.39      9.41 o 
 -14   0   4      220.07      198.41     13.57 o 
 -13   0   4      713.56      752.59     15.32 o 
 -12   0   4      534.28      521.03     12.32 o 
 -11   0   4      483.26      483.46     12.24 o 
 -10   0   4      285.84      277.16      6.83 o 
  -9   0   4       53.17       54.26      2.66 o 
  -8   0   4     2128.48     2163.96     11.07 o 
  -7   0   4      287.89      282.88      3.99 o 
  -6   0   4        1.61        0.37      1.39 o 
  -5   0   4      471.80      491.12      3.86 o 
  -4   0   4     4232.43     4213.66     14.43 o 
  -3   0   4      854.20      884.19      7.12 o 
  -2   0   4      204.62      199.14      2.69 o 
  -1   0   4      763.64      789.55      4.56 o 
   0   0   4        9.52       11.18      1.46 o 
   1   0   4      960.39      926.23      8.83 o 
   2   0   4      566.12      538.15      5.22 o 
   3   0   4     1316.98     1455.58     10.09 o 
   4   0   4      180.04      180.45      3.81 o 
   5   0   4      110.42      102.54      3.40 o 
   6   0   4     2423.65     2331.14     12.93 o 
   7   0   4       61.74       74.44      3.29 o 
   8   0   4       17.16       25.02      3.40 o 
   9   0   4       18.70       16.74      3.36 o 
  10   0   4       26.42       25.57      3.78 o 
  11   0   4        0.08        2.21      3.70 o 
 -14   1   4       47.38       48.15      4.95 o 
 -13   1   4      570.02      564.64     14.13 o 
 -12   1   4       57.79       60.18      3.63 o 
 -11   1   4      115.40      117.79      3.38 o 
 -10   1   4        2.92        4.51      2.07 o 
  -9   1   4      156.76      133.42      3.14 o 
  -8   1   4        0.71        2.26      1.71 o 
  -7   1   4      247.91      217.05      2.48 o 
  -6   1   4       30.07       19.58      1.02 o 
  -5   1   4        9.79       21.84      0.89 o 
  -4   1   4     2797.87     2911.22      6.36 o 
  -3   1   4        7.60        4.29      0.73 o 
  -2   1   4      217.22      199.39      1.73 o 
  -1   1   4      773.21      748.74      4.47 o 
   0   1   4     2828.46     2824.84     11.35 o 
   1   1   4       40.71       31.69      1.19 o 
   2   1   4      876.94      902.10      5.62 o 
   3   1   4     1288.77     1278.68      5.99 o 
   4   1   4      294.52      302.50      3.17 o 
   5   1   4     1385.47     1318.89      6.57 o 
   6   1   4      397.24      414.06      4.32 o 
   7   1   4      301.97      303.18      3.82 o 
   8   1   4      225.45      224.50      3.98 o 
   9   1   4       56.00       56.40      2.91 o 
  10   1   4      421.01      430.21      6.58 o 
  11   1   4       17.39       15.78      2.86 o 
 -14   2   4       30.52       21.01      5.85 o 
 -13   2   4      214.25      215.87      5.78 o 
 -12   2   4       28.83       36.97      3.02 o 
 -11   2   4     1030.58     1001.59      9.17 o 
 -10   2   4      189.97      183.35      3.88 o 
  -9   2   4       67.14       71.93      2.77 o 
  -8   2   4     1192.65     1226.12      7.88 o 
  -7   2   4      174.20      171.24      3.46 o 
  -6   2   4      181.04      148.63      2.67 o 
  -5   2   4     4460.06     4731.25     30.23 o 
  -4   2   4      187.99      185.87      1.51 o 
  -3   2   4     5747.39     6050.65     13.10 o 
  -2   2   4       16.88       12.44      0.79 o 
  -1   2   4      874.78      896.63      3.51 o 
   0   2   4     1299.51     1332.38      4.42 o 
   1   2   4      476.97      588.37      2.93 o 
   2   2   4        0.70        1.62      1.02 o 
   3   2   4     1238.90     1210.81      5.96 o 
   4   2   4      120.12       98.40      2.38 o 
   5   2   4      108.01      120.98      2.69 o 
   6   2   4        3.97        3.53      1.82 o 
   7   2   4       56.20       51.56      2.70 o 
   8   2   4        6.03        6.84      2.26 o 
   9   2   4       10.55       11.08      2.41 o 
  10   2   4        5.51        5.13      2.67 o 
  11   2   4        8.49        5.00      2.77 o 
 -13   3   4       10.65       15.11      3.39 o 
 -12   3   4      549.91      537.81      8.43 o 
 -11   3   4      304.20      314.10      6.42 o 
 -10   3   4      229.32      220.76      5.27 o 
  -9   3   4       32.89       27.97      2.65 o 
  -8   3   4      579.50      595.49      6.47 o 
  -7   3   4       28.05       35.15      2.48 o 
  -6   3   4        1.91        1.28      1.56 o 
  -5   3   4      543.40      615.67      4.45 o 
  -4   3   4      372.43      422.83      3.56 o 
  -3   3   4      611.68      665.76      4.04 o 
  -2   3   4      129.94      118.59      1.46 o 
  -1   3   4       30.73       37.61      1.18 o 
   0   3   4      833.78      843.29      4.02 o 
   1   3   4       22.49       18.24      1.19 o 
   2   3   4      613.14      668.61      3.81 o 
   3   3   4     2177.47     2173.71      7.39 o 
   4   3   4     1429.31     1480.39      7.03 o 
   5   3   4      600.50      587.18      5.54 o 
   6   3   4      160.84      159.63      3.45 o 
   7   3   4      487.20      477.75      6.07 o 
   8   3   4       10.75        9.11      2.44 o 
   9   3   4       50.59       49.88      2.92 o 
  10   3   4      131.32      139.28      4.05 o 
 -13   4   4       95.17      103.24      4.81 o 
 -12   4   4        9.65        7.92      3.16 o 
 -11   4   4       11.81       12.11      3.10 o 
 -10   4   4       23.75       19.65      3.10 o 
  -9   4   4       17.58       15.40      2.64 o 
  -8   4   4       45.51       42.77      2.62 o 
  -7   4   4      469.00      512.77      7.16 o 
  -6   4   4      135.68      141.98      2.80 o 
  -5   4   4      328.25      302.08      3.55 o 
  -4   4   4      483.15      483.97      4.13 o 
  -3   4   4     1045.55     1172.04      5.72 o 
  -2   4   4       10.97       18.13      1.67 o 
  -1   4   4      184.09      197.34      2.20 o 
   0   4   4       37.59       39.15      1.44 o 
   1   4   4       93.38      106.63      1.98 o 
   2   4   4        1.05        0.45      1.28 o 
   3   4   4      238.20      231.84      3.06 o 
   4   4   4       72.78       69.69      2.19 o 
   5   4   4        6.56       10.95      1.75 o 
   6   4   4     1746.71     1716.50      9.20 o 
   7   4   4       25.58       22.28      2.34 o 
   8   4   4      238.87      216.35      4.35 o 
   9   4   4       46.83       46.26      4.18 o 
  10   4   4      166.43      172.96      6.43 o 
 -12   5   4        4.10        4.91      3.16 o 
 -11   5   4      183.61      177.51      5.24 o 
 -10   5   4        0.06        0.00      2.79 o 
  -9   5   4      191.37      180.38      4.72 o 
  -8   5   4      127.31      125.08      4.03 o 
  -7   5   4      118.21      100.10      3.01 o 
  -6   5   4       77.62       79.78      2.71 o 
  -5   5   4       48.92       61.13      2.29 o 
  -4   5   4      286.33      281.09      3.81 o 
  -3   5   4        1.70        3.25      1.45 o 
  -2   5   4       61.54       78.13      2.57 o 
  -1   5   4       42.75       44.26      2.14 o 
   0   5   4      115.69      109.79      2.27 o 
   1   5   4        2.52        3.35      1.35 o 
   2   5   4      205.25      197.03      2.78 o 
   3   5   4       89.78       83.73      2.30 o 
   4   5   4        1.36        0.84      1.68 o 
   5   5   4       82.93       80.53      2.54 o 
   6   5   4      143.54      133.93      3.05 o 
   7   5   4      100.50       89.98      4.23 o 
   8   5   4       61.36       56.92      3.95 o 
   9   5   4        2.19        2.16      3.31 o 
 -11   6   4       57.34       58.67      3.89 o 
 -10   6   4       21.66       22.77      3.18 o 
  -9   6   4      272.02      254.28      5.72 o 
  -8   6   4        1.58        3.28      2.54 o 
  -7   6   4       85.26       83.76      3.38 o 
  -6   6   4      391.95      395.81      5.45 o 
  -5   6   4     1065.58     1064.08      8.33 o 
  -4   6   4       62.58       72.09      2.94 o 
  -3   6   4     1436.70     1471.46      8.09 o 
  -2   6   4      794.39      796.48      7.37 o 
  -1   6   4      888.98      862.41      7.57 o 
   0   6   4      154.75      143.80      3.30 o 
   1   6   4      249.97      243.90      3.80 o 
   2   6   4      123.83      126.96      2.52 o 
   3   6   4        7.16        4.38      1.61 o 
   4   6   4     1756.98     1690.39      8.64 o 
   5   6   4       27.53       18.20      2.44 o 
   6   6   4      741.32      736.80      8.45 o 
   7   6   4       52.37       60.56      4.04 o 
   8   6   4      202.05      212.27      5.97 o 
 -10   7   4      220.12      221.97      5.88 o 
  -9   7   4      274.23      286.03      6.21 o 
  -8   7   4       21.54       22.73      2.88 o 
  -7   7   4     1121.79     1122.20     10.54 o 
  -6   7   4      577.37      593.03      7.62 o 
  -5   7   4        0.04        1.33      2.60 o 
  -4   7   4     4520.36     4498.00     15.30 o 
  -3   7   4      122.11      122.52      3.35 o 
  -2   7   4      889.62      865.42      8.25 o 
  -1   7   4      524.27      524.17      6.51 o 
   0   7   4      587.29      572.46      6.73 o 
   1   7   4       92.31       97.90      3.20 o 
   2   7   4       23.64       20.51      2.34 o 
   3   7   4      860.39      875.06      7.84 o 
   4   7   4       75.62       72.64      3.08 o 
   5   7   4      155.07      143.60      4.00 o 
   6   7   4       53.78       56.26      3.60 o 
   7   7   4       70.92       68.51      3.79 o 
  -9   8   4       88.46       81.78      4.33 o 
  -8   8   4      163.40      175.27      5.30 o 
  -7   8   4        6.40        8.67      2.99 o 
  -6   8   4       43.72       48.19      3.43 o 
  -5   8   4       59.63       59.36      3.07 o 
  -4   8   4        1.76        0.28      2.37 o 
  -3   8   4        4.84        5.38      2.22 o 
  -2   8   4       18.53       20.12      2.76 o 
  -1   8   4      130.50      145.37      4.19 o 
   0   8   4      320.79      319.69      5.59 o 
   1   8   4      168.12      154.05      4.33 o 
   2   8   4       82.27       98.87      4.73 o 
   3   8   4      133.87      135.98      5.29 o 
   4   8   4      385.44      402.68      9.53 o 
   5   8   4       14.28       11.08      4.18 o 
   6   8   4       70.71       83.40      4.05 o 
  -6   9   4        0.42        0.74      2.71 o 
  -5   9   4      132.25      131.53      4.24 o 
  -4   9   4        6.89        5.08      2.67 o 
  -3   9   4       53.95       55.86      3.81 o 
  -2   9   4        0.18        0.69      2.89 o 
  -1   9   4       30.13       29.23      3.24 o 
   0   9   4       59.09       60.33      4.36 o 
   1   9   4       14.46       10.06      3.44 o 
   2   9   4       35.28       37.07      4.50 o 
   3   9   4       21.89       25.88      4.44 o 
   4   9   4       25.88       24.98      4.56 o 
 -14   1   5       49.69       46.90      5.22 o 
 -13   1   5        4.35        6.47      3.30 o 
 -12   1   5       26.46       23.16      3.51 o 
 -11   1   5      285.84      277.38      5.71 o 
 -10   1   5       66.92       70.44      2.80 o 
  -9   1   5       11.13       10.74      1.98 o 
  -8   1   5      150.51      153.83      3.44 o 
  -7   1   5       82.29       81.51      2.61 o 
  -6   1   5       94.44       81.99      1.37 o 
  -5   1   5      204.00      228.05      2.00 o 
  -4   1   5      129.83      125.48      1.58 o 
  -3   1   5      373.09      452.36      2.73 o 
  -2   1   5       12.26       12.18      0.82 o 
  -1   1   5       21.92       42.01      1.28 o 
   0   1   5      403.59      372.84      2.53 o 
   1   1   5        0.25        1.12      1.14 o 
   2   1   5       87.25       91.50      2.06 o 
   3   1   5      246.17      248.51      3.14 o 
   4   1   5       26.66       24.96      1.77 o 
   5   1   5        1.33        3.39      1.69 o 
   6   1   5      513.21      550.99      4.96 o 
   7   1   5      171.50      160.40      3.17 o 
   8   1   5      486.72      482.94      5.75 o 
   9   1   5       23.24       27.16      2.75 o 
  10   1   5      203.28      214.66      5.21 o 
 -14   2   5       53.26       54.89      6.88 o 
 -13   2   5       43.22       39.98      4.83 o 
 -12   2   5     1357.98     1311.11     11.12 o 
 -11   2   5       91.61       94.04      3.33 o 
 -10   2   5      667.23      645.70      7.16 o 
  -9   2   5      249.69      236.49      4.46 o 
  -8   2   5      126.82      121.25      3.39 o 
  -7   2   5      107.57       98.02      2.98 o 
  -6   2   5      857.38      935.26      6.21 o 
  -5   2   5     2127.94     2102.95      8.50 o 
  -4   2   5       18.13       24.55      0.97 o 
  -3   2   5     1819.50     2007.88      7.34 o 
  -2   2   5       15.41       12.40      0.90 o 
  -1   2   5      770.61      779.48      3.54 o 
   0   2   5      191.40      172.36      1.88 o 
   1   2   5      192.60      187.08      2.00 o 
   2   2   5       90.38       76.55      1.73 o 
   3   2   5      448.74      447.93      4.04 o 
   4   2   5       41.34       34.19      1.93 o 
   5   2   5      622.50      565.12      5.04 o 
   6   2   5       48.67       50.50      2.50 o 
   7   2   5       80.61       82.51      2.94 o 
   8   2   5       28.21       26.76      2.39 o 
   9   2   5        0.39        1.49      2.53 o 
  10   2   5        0.47        2.03      2.59 o 
 -13   3   5      360.28      371.68      7.53 o 
 -12   3   5      200.49      213.86      5.73 o 
 -11   3   5     1047.11     1061.91     14.92 o 
 -10   3   5        1.16        3.51      2.40 o 
  -9   3   5      670.27      635.37      7.04 o 
  -8   3   5      172.74      174.80      4.03 o 
  -7   3   5      229.27      225.22      3.73 o 
  -6   3   5      161.98      148.56      2.88 o 
  -5   3   5      812.52      915.99      5.49 o 
  -4   3   5       86.56       54.43      1.72 o 
  -3   3   5     2345.84     2523.81      9.29 o 
  -2   3   5     1693.13     1757.36      6.43 o 
  -1   3   5     2261.83     2272.97     10.37 o 
   0   3   5      649.61      640.20      3.48 o 
   1   3   5     2289.85     2350.61      7.49 o 
   2   3   5       32.80       35.53      1.66 o 
   3   3   5       69.61       73.91      2.70 o 
   4   3   5      132.58      121.30      2.76 o 
   5   3   5      373.28      386.56      4.92 o 
   6   3   5      548.36      556.97      6.03 o 
   7   3   5       46.99       48.07      2.98 o 
   8   3   5      151.33      148.34      3.94 o 
   9   3   5       84.32       82.63      3.56 o 
  10   3   5      324.21      350.87      6.00 o 
 -13   4   5       12.91       13.98      3.39 o 
 -12   4   5       67.42       66.50      4.12 o 
 -11   4   5       23.38       21.21      3.01 o 
 -10   4   5        7.64       15.51      2.81 o 
  -9   4   5      318.87      316.22      5.04 o 
  -8   4   5       64.98       66.56      2.93 o 
  -7   4   5      409.87      428.63      4.84 o 
  -6   4   5       26.08       28.73      1.93 o 
  -5   4   5      706.06      671.95      5.12 o 
  -4   4   5      273.90      286.68      3.32 o 
  -3   4   5     1419.29     1339.37      8.23 o 
  -2   4   5     1207.70     1229.31      7.04 o 
  -1   4   5      936.50      919.28      4.99 o 
   0   4   5       16.87       10.72      1.26 o 
   1   4   5       48.03       52.33      1.73 o 
   2   4   5     1484.61     1418.60      6.58 o 
   3   4   5       53.21       64.51      2.17 o 
   4   4   5      461.09      460.57      4.84 o 
   5   4   5     1877.34     1793.03     10.16 o 
   6   4   5     1449.08     1435.75      9.56 o 
   7   4   5      462.83      461.66      6.45 o 
   8   4   5       51.13       39.36      3.07 o 
   9   4   5      117.67      120.24      4.15 o 
 -12   5   5       32.15       26.18      3.18 o 
 -11   5   5       55.68       57.70      3.56 o 
 -10   5   5       90.06       90.96      4.03 o 
  -9   5   5      457.88      437.43      6.72 o 
  -8   5   5      206.44      200.14      4.26 o 
  -7   5   5       10.23       10.73      1.90 o 
  -6   5   5      304.22      294.63      4.00 o 
  -5   5   5        6.02        3.58      1.74 o 
  -4   5   5       63.38       61.54      2.33 o 
  -3   5   5      821.13      837.06      6.60 o 
  -2   5   5      577.50      604.89      6.12 o 
  -1   5   5        5.82        4.18      1.86 o 
   0   5   5      226.11      218.90      3.51 o 
   1   5   5      331.30      334.22      3.44 o 
   2   5   5       17.09       18.42      1.66 o 
   3   5   5      173.17      169.51      3.05 o 
   4   5   5       35.75       37.36      2.30 o 
   5   5   5      583.03      585.19      5.86 o 
   6   5   5      172.03      168.30      3.90 o 
   7   5   5      402.73      391.93      6.13 o 
   8   5   5       27.31       43.94      4.44 o 
 -11   6   5       53.04       54.40      3.90 o 
 -10   6   5       67.35       69.80      3.85 o 
  -9   6   5       27.80       25.90      3.18 o 
  -8   6   5      270.43      297.41      5.33 o 
  -7   6   5       72.24       77.43      3.26 o 
  -6   6   5      110.55      104.58      3.17 o 
  -5   6   5       69.03       70.72      2.74 o 
  -4   6   5       97.56       94.41      2.84 o 
  -3   6   5       60.22       63.81      3.11 o 
  -2   6   5     1681.79     1653.46     10.67 o 
  -1   6   5       50.80       42.91      2.49 o 
   0   6   5      682.69      662.63      6.36 o 
   1   6   5       40.52       40.09      2.33 o 
   2   6   5      684.03      669.72      6.22 o 
   3   6   5      153.66      141.13      3.14 o 
   4   6   5       76.38       64.74      2.62 o 
   5   6   5       68.89       71.70      2.72 o 
   6   6   5       39.02       28.44      3.46 o 
   7   6   5        4.00        5.02      3.41 o 
   8   6   5      376.35      362.22      8.77 o 
 -10   7   5       26.97       24.64      3.42 o 
  -9   7   5       82.12       81.57      4.02 o 
  -8   7   5       14.69       13.84      3.04 o 
  -7   7   5        7.91        6.18      2.80 o 
  -6   7   5      120.41      120.52      4.15 o 
  -5   7   5      240.23      243.92      4.19 o 
  -4   7   5      252.91      259.78      4.52 o 
  -3   7   5      490.50      509.10      6.72 o 
  -2   7   5      100.87       92.24      3.49 o 
  -1   7   5       50.03       53.83      3.04 o 
   0   7   5      141.26      134.48      3.62 o 
   1   7   5       51.19       44.19      2.66 o 
   2   7   5       77.82       76.50      2.92 o 
   3   7   5       57.84       57.73      3.10 o 
   4   7   5        2.53        7.65      3.87 o 
   5   7   5       18.61       20.87      2.89 o 
   6   7   5        0.30        2.61      3.39 o 
  -8   8   5       56.00       58.95      3.92 o 
  -7   8   5        8.47        6.85      3.14 o 
  -6   8   5        1.26        0.38      2.36 o 
  -5   8   5       82.47       78.52      3.42 o 
  -4   8   5      409.31      405.51      6.63 o 
  -3   8   5      174.09      177.10      4.73 o 
  -2   8   5      546.22      555.88      7.41 o 
  -1   8   5        2.41        5.14      2.58 o 
   0   8   5        0.31        0.06      2.27 o 
   1   8   5       26.73       24.51      2.66 o 
   2   8   5       33.89       38.07      4.73 o 
   3   8   5       23.57       26.84      5.34 o 
   4   8   5        2.89        2.20      4.64 o 
   5   8   5      283.22      287.08      8.83 o 
  -6   9   5       90.46       93.90      3.93 o 
  -5   9   5       86.11       87.55      3.80 o 
  -4   9   5       68.76       66.90      4.12 o 
  -3   9   5       35.67       36.92      3.31 o 
  -2   9   5      892.47      913.56      9.86 o 
  -1   9   5       15.67       16.13      2.98 o 
   0   9   5      211.96      223.55      6.67 o 
   1   9   5      254.66      252.49      8.19 o 
   2   9   5       18.23       11.53      4.32 o 
 -14   0   6       31.39       35.22      5.75 o 
 -13   0   6       99.80      101.81      7.24 o 
 -12   0   6      110.64       98.26      7.96 o 
 -11   0   6      394.57      401.00     10.90 o 
 -10   0   6      390.35      389.18     15.16 o 
  -9   0   6      140.70      128.58      9.40 o 
  -8   0   6     1115.96     1161.55      9.19 o 
  -7   0   6      794.94      672.73      6.02 o 
  -6   0   6       54.71       61.73      2.05 o 
  -5   0   6     1548.24     1510.59     11.30 o 
  -4   0   6       16.76       24.98      1.74 o 
  -3   0   6      562.39      561.51      5.14 o 
  -2   0   6     3104.79     3054.37     12.23 o 
  -1   0   6     1094.48     1189.28      6.92 o 
   0   0   6       32.65       25.41      2.06 o 
   1   0   6        8.44        5.21      2.24 o 
   2   0   6     1739.29     1689.55     10.74 o 
   3   0   6     1005.15      961.89      8.66 o 
   4   0   6       14.85       16.95      2.76 o 
   5   0   6      159.30      159.08      4.62 o 
   6   0   6      109.30      108.50      3.80 o 
   7   0   6      133.93      126.90      4.15 o 
   8   0   6      733.32      741.78      9.89 o 
   9   0   6      174.06      168.84      6.28 o 
 -14   1   6       33.12       35.31      4.31 o 
 -13   1   6      423.82      466.53      9.05 o 
 -12   1   6      396.01      396.05      8.08 o 
 -11   1   6      360.91      360.57      8.59 o 
 -10   1   6     3131.91     3096.28     15.31 o 
  -9   1   6      952.65      958.36      8.25 o 
  -8   1   6     1005.44     1004.00     11.58 o 
  -7   1   6      846.28      904.05      7.67 o 
  -6   1   6     1738.83     1791.18      7.06 o 
  -5   1   6      224.90      234.06      2.41 o 
  -4   1   6       23.98       17.68      1.08 o 
  -3   1   6     5210.87     5425.50     16.13 o 
  -2   1   6      313.05      294.20      2.60 o 
  -1   1   6     2919.64     3038.24      8.68 o 
   0   1   6       36.96       37.85      1.53 o 
   1   1   6      764.20      715.00      4.91 o 
   2   1   6        1.52        4.45      1.62 o 
   3   1   6      100.66      101.65      2.54 o 
   4   1   6        4.90        6.84      1.85 o 
   5   1   6      150.56      143.37      2.99 o 
   6   1   6       39.62       35.68      2.17 o 
   7   1   6       89.08       82.94      2.90 o 
   8   1   6      280.74      297.59      4.93 o 
   9   1   6        0.86        1.21      2.48 o 
 -13   2   6       23.83       16.04      5.50 o 
 -12   2   6        8.90        8.63      3.09 o 
 -11   2   6      164.82      159.52      4.29 o 
 -10   2   6       62.02       67.79      3.26 o 
  -9   2   6      173.71      171.48      4.10 o 
  -8   2   6       21.85       24.34      2.45 o 
  -7   2   6       65.13       55.17      2.87 o 
  -6   2   6       16.55       11.89      1.60 o 
  -5   2   6        6.11        3.54      1.24 o 
  -4   2   6      259.74      316.87      3.04 o 
  -3   2   6      621.99      699.65      3.76 o 
  -2   2   6       63.61       60.82      1.51 o 
  -1   2   6        9.47       16.56      1.28 o 
   0   2   6      241.61      236.19      2.86 o 
   1   2   6      233.82      260.34      3.49 o 
   2   2   6      656.45      674.09      5.38 o 
   3   2   6      506.24      490.66      4.37 o 
   4   2   6       78.05       72.17      2.36 o 
   5   2   6      630.11      674.71      5.55 o 
   6   2   6       72.91       71.19      2.86 o 
   7   2   6      191.98      172.28      3.89 o 
   8   2   6       41.70       41.31      2.67 o 
   9   2   6       32.26       32.86      3.05 o 
 -13   3   6       96.40       91.20      4.58 o 
 -12   3   6      169.05      165.93      5.32 o 
 -11   3   6       83.71       68.79      3.53 o 
 -10   3   6       60.18       48.19      3.13 o 
  -9   3   6        4.85        2.47      2.34 o 
  -8   3   6       85.83       85.63      3.28 o 
  -7   3   6       17.39       15.21      2.11 o 
  -6   3   6      293.89      340.70      3.88 o 
  -5   3   6      269.67      281.92      3.48 o 
  -4   3   6       50.48       40.37      1.83 o 
  -3   3   6       52.75       47.61      2.05 o 
  -2   3   6      169.48      172.01      2.25 o 
  -1   3   6      545.56      539.51      3.72 o 
   0   3   6       70.69       70.71      1.88 o 
   1   3   6        4.87        3.98      1.51 o 
   2   3   6       13.40       11.85      1.80 o 
   3   3   6        7.87        9.44      2.06 o 
   4   3   6       27.39       25.82      2.38 o 
   5   3   6      127.84      116.64      3.36 o 
   6   3   6       80.52       85.63      3.03 o 
   7   3   6       15.42       16.50      2.64 o 
   8   3   6       47.58       47.79      3.14 o 
   9   3   6        9.20        5.83      2.81 o 
 -13   4   6        9.66        7.23      3.28 o 
 -12   4   6       25.77       28.64      3.47 o 
 -11   4   6      794.66      772.29      9.03 o 
 -10   4   6        2.63        2.63      2.33 o 
  -9   4   6       92.27       82.64      3.25 o 
  -8   4   6        3.14        5.77      2.25 o 
  -7   4   6      550.75      544.27      5.50 o 
  -6   4   6       93.04       91.71      2.62 o 
  -5   4   6        6.62        3.45      1.61 o 
  -4   4   6       42.01       44.43      2.12 o 
  -3   4   6       53.14       51.03      2.52 o 
  -2   4   6        6.60       18.50      2.08 o 
  -1   4   6        0.08        0.17      2.42 o 
   0   4   6      369.43      381.81      3.74 o 
   1   4   6       56.72       53.93      2.04 o 
   2   4   6       64.64       58.06      2.18 o 
   3   4   6       18.05       11.97      2.15 o 
   4   4   6        6.80        4.26      2.07 o 
   5   4   6      289.20      264.96      4.63 o 
   6   4   6       33.70       36.58      2.74 o 
   7   4   6      102.41       91.37      3.75 o 
   8   4   6        8.41        7.24      2.56 o 
 -12   5   6       53.11       57.60      3.76 o 
 -11   5   6       65.98       73.36      3.86 o 
 -10   5   6        0.10        0.00      2.75 o 
  -9   5   6      426.56      418.03      6.04 o 
  -8   5   6      168.85      143.71      3.84 o 
  -7   5   6        8.53        8.78      1.95 o 
  -6   5   6        0.43        1.28      1.77 o 
  -5   5   6      140.28      127.41      2.80 o 
  -4   5   6       11.85       16.88      2.15 o 
  -3   5   6      833.80      843.23      7.46 o 
  -2   5   6      146.22      127.45      3.99 o 
  -1   5   6     2397.72     2427.02     12.59 o 
   0   5   6      110.61      103.67      3.15 o 
   1   5   6      493.40      490.54      5.73 o 
   2   5   6        1.07        1.03      1.70 o 
   3   5   6       45.75       49.46      2.43 o 
   4   5   6       20.46       22.23      2.34 o 
   5   5   6       83.96       78.04      3.15 o 
   6   5   6      600.24      564.27      6.72 o 
   7   5   6      451.01      428.20      6.70 o 
   8   5   6      777.87      751.33      9.70 o 
 -11   6   6      200.21      190.91      5.58 o 
 -10   6   6       41.03       34.45      3.37 o 
  -9   6   6      640.28      632.78      8.34 o 
  -8   6   6       27.11       29.25      3.03 o 
  -7   6   6     1176.75     1142.29      8.06 o 
  -6   6   6       71.50       71.24      2.72 o 
  -5   6   6      994.97      946.32      7.15 o 
  -4   6   6      226.59      212.48      4.55 o 
  -3   6   6      412.95      403.29      6.49 o 
  -2   6   6     1046.92     1027.09      8.83 o 
  -1   6   6       44.23       41.14      2.90 o 
   0   6   6      746.95      747.75      7.20 o 
   1   6   6      140.94      139.70      3.71 o 
   2   6   6      332.04      327.67      5.21 o 
   3   6   6      139.27      141.05      3.50 o 
   4   6   6       63.58       63.07      2.91 o 
   5   6   6       84.39       84.60      3.32 o 
   6   6   6        2.42        2.62      2.31 o 
   7   6   6      239.76      230.76      7.27 o 
 -10   7   6      214.29      232.17      5.94 o 
  -9   7   6        7.32        6.46      3.31 o 
  -8   7   6       31.43       34.20      3.37 o 
  -7   7   6       29.08       28.28      2.60 o 
  -6   7   6       13.60       14.33      2.26 o 
  -5   7   6       29.24       28.80      2.49 o 
  -4   7   6       68.98       78.55      4.00 o 
  -3   7   6        1.54        0.67      2.82 o 
  -2   7   6      107.13      107.31      4.30 o 
  -1   7   6      448.58      471.69      7.38 o 
   0   7   6       58.88       67.29      3.28 o 
   1   7   6       38.34       37.85      2.82 o 
   2   7   6      122.85      120.52      3.78 o 
   3   7   6       97.76       93.73      3.92 o 
   4   7   6      146.64      164.05      4.68 o 
   5   7   6       34.48       30.08      5.80 o 
  -8   8   6        7.51        8.59      2.55 o 
  -7   8   6      238.66      256.06      5.18 o 
  -6   8   6      138.65      134.47      4.26 o 
  -5   8   6      540.64      573.06      8.82 o 
  -4   8   6      557.59      554.54      8.61 o 
  -3   8   6       88.34       83.72      4.25 o 
  -2   8   6      837.33      831.92     10.13 o 
  -1   8   6      254.50      258.25      6.12 o 
   0   8   6      598.17      610.09      8.04 o 
   1   8   6       12.99       10.29      2.76 o 
   2   8   6      245.42      258.85      5.59 o 
   3   8   6       10.96       11.78      5.23 o 
   4   8   6       39.60       34.09      6.23 o 
  -5   9   6       11.55       14.30      3.88 o 
  -4   9   6      239.30      254.47      6.49 o 
  -3   9   6      186.29      194.41      5.83 o 
  -2   9   6      254.62      260.21      6.55 o 
  -1   9   6        0.52        1.20      2.94 o 
   0   9   6       33.21       37.30      3.50 o 
   1   9   6      114.13      129.75      6.95 o 
 -14   1   7       20.64       16.55      4.47 o 
 -13   1   7       74.55       74.85      5.63 o 
 -12   1   7       69.70       69.57      5.34 o 
 -11   1   7        0.11        0.33      4.93 o 
 -10   1   7      390.41      405.64     10.96 o 
  -9   1   7       25.25       24.98      2.77 o 
  -8   1   7      755.87      744.84      6.33 o 
  -7   1   7      326.84      336.62      4.31 o 
  -6   1   7      284.52      284.24      4.10 o 
  -5   1   7      358.80      371.00      3.25 o 
  -4   1   7      197.24      212.71      2.57 o 
  -3   1   7      617.52      586.17      4.50 o 
  -2   1   7      195.88      227.44      2.65 o 
  -1   1   7     2395.79     2499.06      8.19 o 
   0   1   7      114.42      115.97      2.49 o 
   1   1   7      653.57      670.69      5.71 o 
   2   1   7       80.19       72.31      2.41 o 
   3   1   7       63.52       54.37      2.39 o 
   4   1   7      151.18      141.64      3.19 o 
   5   1   7       21.54       17.51      2.04 o 
   6   1   7       27.91       26.07      2.22 o 
   7   1   7        0.10        0.61      2.11 o 
   8   1   7      103.78      105.82      3.63 o 
   9   1   7        0.01        1.02      2.74 o 
 -13   2   7       43.38       52.08      5.20 o 
 -12   2   7      145.40      149.65      6.73 o 
 -11   2   7        7.03        2.32      2.54 o 
 -10   2   7      664.86      642.52      7.40 o 
  -9   2   7     1787.78     1781.12     15.66 o 
  -8   2   7      706.29      691.18      7.00 o 
  -7   2   7      350.22      332.49      4.53 o 
  -6   2   7      318.43      333.04      4.65 o 
  -5   2   7       35.57       31.50      2.06 o 
  -4   2   7      255.16      219.63      3.54 o 
  -3   2   7       57.73       67.35      1.76 o 
  -2   2   7        2.23        1.12      1.26 o 
  -1   2   7      348.37      379.38      3.61 o 
   0   2   7     1245.59     1245.46      6.95 o 
   1   2   7      573.30      561.80      5.37 o 
   2   2   7       14.40       14.40      2.00 o 
   3   2   7      250.03      249.75      3.55 o 
   4   2   7      100.61       92.90      2.66 o 
   5   2   7      310.01      313.76      4.44 o 
   6   2   7        8.45        8.52      2.29 o 
   7   2   7       31.35       23.35      2.60 o 
   8   2   7       32.59       31.42      3.03 o 
 -13   3   7      409.34      420.98     10.55 o 
 -12   3   7       53.46       53.04      3.56 o 
 -11   3   7        1.14        2.77      2.73 o 
 -10   3   7      341.28      325.82      5.74 o 
  -9   3   7      131.02      118.86      3.80 o 
  -8   3   7      367.61      337.16      5.37 o 
  -7   3   7       50.48       50.03      2.42 o 
  -6   3   7      192.62      202.87      3.27 o 
  -5   3   7     1392.73     1400.50      9.34 o 
  -4   3   7       53.80       63.53      2.71 o 
  -3   3   7      728.14      663.34      6.43 o 
  -2   3   7      213.11      199.77      4.17 o 
  -1   3   7      151.40      144.04      2.85 o 
   0   3   7      103.08       83.73      2.34 o 
   1   3   7      456.87      446.27      4.39 o 
   2   3   7       87.81       89.92      2.74 o 
   3   3   7       17.83       17.61      2.25 o 
   4   3   7      499.64      479.53      5.52 o 
   5   3   7        6.22        6.86      2.22 o 
   6   3   7       34.37       42.73      2.79 o 
   7   3   7      208.47      217.62      4.79 o 
   8   3   7      145.67      151.10      4.45 o 
 -12   4   7       44.74       42.64      3.57 o 
 -11   4   7      487.62      509.49      6.90 o 
 -10   4   7       71.87       67.77      3.33 o 
  -9   4   7      763.68      707.58      7.43 o 
  -8   4   7       34.73       42.34      2.91 o 
  -7   4   7      953.38      934.37      6.88 o 
  -6   4   7       38.81       28.22      2.12 o 
  -5   4   7      144.86      136.66      3.36 o 
  -4   4   7      159.04      163.03      3.84 o 
  -3   4   7      106.96      111.22      3.66 o 
  -2   4   7       40.81       30.24      3.25 o 
  -1   4   7     1565.78     1625.16     11.79 o 
   0   4   7      917.82      922.39      8.38 o 
   1   4   7     1436.77     1417.08      8.13 o 
   2   4   7      185.40      177.46      3.67 o 
   3   4   7      869.71      885.85      7.51 o 
   4   4   7        0.59        0.13      2.19 o 
   5   4   7       37.08       41.35      2.68 o 
   6   4   7       34.02       30.63      2.83 o 
   7   4   7        7.28        4.84      2.49 o 
 -12   5   7      106.41      108.70      4.66 o 
 -11   5   7        2.63        0.00      2.89 o 
 -10   5   7      125.17      130.31      4.52 o 
  -9   5   7        2.45        3.39      2.39 o 
  -8   5   7       22.18       34.67      2.63 o 
  -7   5   7      360.55      357.41      4.75 o 
  -6   5   7      162.75      161.07      3.41 o 
  -5   5   7      143.25      135.74      3.56 o 
  -4   5   7        1.58        0.76      2.27 o 
  -3   5   7      588.36      596.60      8.64 o 
  -2   5   7      156.43      156.02      5.10 o 
  -1   5   7        5.91        7.04      2.51 o 
   0   5   7     1681.67     1645.33     11.45 o 
   1   5   7      260.66      280.70      6.34 o 
   2   5   7      606.37      597.27      6.69 o 
   3   5   7      276.11      259.88      4.48 o 
   4   5   7      578.21      608.45      6.75 o 
   5   5   7       85.93       87.16      3.42 o 
   6   5   7        3.47        3.14      2.57 o 
   7   5   7      776.14      771.69      9.09 o 
 -11   6   7      170.95      180.14      5.44 o 
 -10   6   7       42.31       35.64      3.47 o 
  -9   6   7       92.37       88.04      4.06 o 
  -8   6   7       66.16       66.75      3.19 o 
  -7   6   7       24.52       32.35      2.48 o 
  -6   6   7      144.21      137.75      3.66 o 
  -5   6   7       31.50       30.75      3.25 o 
  -4   6   7      185.67      202.47      5.14 o 
  -3   6   7      100.38      106.17      4.12 o 
  -2   6   7       49.94       48.67      3.43 o 
  -1   6   7       34.19       30.97      2.93 o 
   0   6   7        7.69        5.47      2.49 o 
   1   6   7      281.26      257.29      5.39 o 
   2   6   7       17.80       13.31      2.73 o 
   3   6   7        0.07        0.18      2.78 o 
   4   6   7        2.33        4.11      2.47 o 
   5   6   7       30.22       25.30      2.69 o 
   6   6   7        0.04        2.36      2.48 o 
  -9   7   7        3.02        0.00      2.81 o 
  -8   7   7      155.43      169.76      4.74 o 
  -7   7   7      129.32      133.10      3.95 o 
  -6   7   7       53.25       49.18      3.69 o 
  -5   7   7        3.10        5.05      3.02 o 
  -4   7   7      122.24      121.50      4.53 o 
  -3   7   7      100.72       98.34      4.29 o 
  -2   7   7        4.07        3.33      2.96 o 
  -1   7   7       41.80       39.26      3.43 o 
   0   7   7       73.87       65.64      3.85 o 
   1   7   7        8.29        8.82      2.68 o 
   2   7   7       78.41       75.04      3.80 o 
   3   7   7       25.01       18.67      3.24 o 
   4   7   7        6.19        5.68      3.04 o 
  -7   8   7      138.33      131.02      4.77 o 
  -6   8   7       42.29       45.23      3.85 o 
  -5   8   7        7.71        6.75      3.25 o 
  -4   8   7       50.01       51.67      3.97 o 
  -3   8   7      116.32      110.22      4.62 o 
  -2   8   7      190.51      197.34      5.67 o 
  -1   8   7      126.48      132.80      5.19 o 
   0   8   7        0.74        1.17      2.99 o 
   1   8   7       43.31       40.75      3.51 o 
   2   8   7       17.69       15.63      3.20 o 
 -13   0   8       95.65      105.46     11.07 o 
 -12   0   8       55.12       44.05      8.34 o 
 -11   0   8     1193.58     1126.24     25.93 o 
 -10   0   8     1551.92     1521.40     28.96 o 
  -9   0   8      102.89      101.97      9.48 o 
  -8   0   8     7051.87     6779.22     55.42 o 
  -7   0   8      396.22      376.35     13.95 o 
  -6   0   8     1594.84     1573.72     11.01 o 
  -5   0   8      615.17      617.57      6.27 o 
  -4   0   8      941.78      899.20      7.57 o 
  -3   0   8      223.18      244.24      3.85 o 
  -2   0   8      130.77      140.15      3.23 o 
  -1   0   8     4089.62     4091.71     16.73 o 
   0   0   8      352.51      366.54      5.63 o 
   1   0   8     1674.06     1738.56     13.51 o 
   2   0   8        4.95        3.58      2.67 o 
   3   0   8     1505.36     1465.87     12.10 o 
   4   0   8       30.63       29.47      3.28 o 
   5   0   8      547.22      528.11      8.17 o 
   6   0   8      110.32      107.49      4.65 o 
   7   0   8      272.85      288.73      6.21 o 
   8   0   8       42.89       52.62      4.33 o 
 -13   1   8        4.49        3.12      5.14 o 
 -12   1   8      191.83      209.91      9.43 o 
 -11   1   8      173.26      166.62      8.47 o 
 -10   1   8       60.13       59.29      5.94 o 
  -9   1   8       22.71       28.71      5.25 o 
  -8   1   8      299.38      292.42      5.28 o 
  -7   1   8      720.53      723.85      7.58 o 
  -6   1   8      253.49      265.92      4.28 o 
  -5   1   8      694.63      669.66      5.81 o 
  -4   1   8        8.30        3.78      1.37 o 
  -3   1   8     1379.98     1364.71      6.65 o 
  -2   1   8        9.96       12.90      1.51 o 
  -1   1   8      114.76      115.56      2.38 o 
   0   1   8      830.91      787.56      5.87 o 
   1   1   8      328.53      330.14      4.53 o 
   2   1   8      568.52      546.75      5.24 o 
   3   1   8      139.51      141.16      3.20 o 
   4   1   8       54.15       58.22      2.57 o 
   5   1   8      192.16      188.86      3.65 o 
   6   1   8        1.09        2.01      2.13 o 
   7   1   8       63.73       67.77      3.13 o 
   8   1   8        6.61        3.72      2.49 o 
 -13   2   8       71.54       77.34      7.34 o 
 -12   2   8       16.70       17.23      5.24 o 
 -11   2   8      114.80      119.21      7.55 o 
 -10   2   8       20.25       19.39      2.32 o 
  -9   2   8        2.23        3.98      2.10 o 
  -8   2   8       86.46       73.70      2.87 o 
  -7   2   8        1.27        3.16      2.42 o 
  -6   2   8        0.16        1.28      2.04 o 
  -5   2   8      180.55      200.10      3.63 o 
  -4   2   8      153.36      153.91      3.35 o 
  -3   2   8      139.57      150.02      3.34 o 
  -2   2   8        1.61        2.50      1.42 o 
  -1   2   8      361.18      357.20      4.08 o 
   0   2   8       23.99       29.41      2.07 o 
   1   2   8      125.20      126.90      3.07 o 
   2   2   8       47.47       40.91      2.28 o 
   3   2   8       55.48       49.22      2.32 o 
   4   2   8       20.62       21.82      2.26 o 
   5   2   8       16.94       20.70      2.39 o 
   6   2   8       44.72       48.13      2.90 o 
   7   2   8        5.89        4.98      2.43 o 
 -13   3   8        0.15        3.35      5.26 o 
 -12   3   8      101.32      111.37      4.62 o 
 -11   3   8        1.29        1.30      2.77 o 
 -10   3   8      524.36      515.30      7.11 o 
  -9   3   8       80.65       91.28      3.30 o 
  -8   3   8      462.81      460.46      5.90 o 
  -7   3   8        1.22        0.00      2.58 o 
  -6   3   8      106.43       95.92      3.31 o 
  -5   3   8      425.56      432.27      5.27 o 
  -4   3   8      127.42      135.09      3.39 o 
  -3   3   8       69.26       70.17      2.77 o 
  -2   3   8        0.25        1.54      2.33 o 
  -1   3   8      135.20      128.14      3.35 o 
   0   3   8        2.88        4.07      1.81 o 
   1   3   8      387.75      377.85      4.44 o 
   2   3   8      181.77      189.15      3.52 o 
   3   3   8       63.40       64.81      2.71 o 
   4   3   8       85.73       78.92      3.02 o 
   5   3   8      107.05      109.35      3.46 o 
   6   3   8        3.71        3.64      2.36 o 
   7   3   8        0.14        0.00      2.63 o 
 -12   4   8        6.81        7.59      2.90 o 
 -11   4   8       30.76       35.01      3.37 o 
 -10   4   8        3.64        2.92      2.51 o 
  -9   4   8       16.78       11.33      2.42 o 
  -8   4   8       58.02       43.90      2.83 o 
  -7   4   8      814.24      786.40      8.10 o 
  -6   4   8        1.04        1.17      2.37 o 
  -5   4   8      366.16      366.09      5.61 o 
  -4   4   8      117.09      112.82      3.57 o 
  -3   4   8      187.11      176.93      5.23 o 
  -2   4   8      311.10      306.67      6.44 o 
  -1   4   8      532.59      515.30      7.36 o 
   0   4   8       14.11       14.58      2.68 o 
   1   4   8      337.16      338.11      4.86 o 
   2   4   8      346.42      341.43      5.01 o 
   3   4   8      141.36      137.36      3.71 o 
   4   4   8       17.67       15.32      2.47 o 
   5   4   8       51.00       45.92      2.86 o 
   6   4   8       32.41       37.47      2.87 o 
 -11   5   8        0.39        1.00      3.35 o 
 -10   5   8       10.94        7.76      2.68 o 
  -9   5   8      449.88      417.37      6.38 o 
  -8   5   8        7.05        6.56      2.65 o 
  -7   5   8     1059.24     1026.75      9.63 o 
  -6   5   8      101.52      104.12      3.77 o 
  -5   5   8      389.99      373.68      5.97 o 
  -4   5   8      343.42      324.64      6.96 o 
  -3   5   8       24.73       19.60      3.24 o 
  -2   5   8       42.30       39.69      3.74 o 
  -1   5   8      267.16      258.65      5.26 o 
   0   5   8       24.98       21.57      2.94 o 
   1   5   8      152.22      155.14      4.49 o 
   2   5   8      154.14      152.80      5.00 o 
   3   5   8      245.91      230.18      4.87 o 
   4   5   8       38.55       41.72      2.88 o 
   5   5   8       87.08       91.60      3.59 o 
 -10   6   8        1.77        5.37      2.80 o 
  -9   6   8      236.41      257.28      5.40 o 
  -8   6   8       74.76       82.79      3.78 o 
  -7   6   8      220.50      231.71      5.35 o 
  -6   6   8        8.22        6.16      3.29 o 
  -5   6   8      168.97      170.81      5.78 o 
  -4   6   8      263.25      266.36      6.75 o 
  -3   6   8       73.02       74.18      4.41 o 
  -2   6   8       95.27       92.87      4.26 o 
  -1   6   8        8.14        6.72      2.61 o 
   0   6   8       15.93       24.32      3.02 o 
   1   6   8      243.61      258.05      5.68 o 
   2   6   8        5.08        4.49      2.85 o 
   3   6   8      205.93      216.93      6.14 o 
   4   6   8        2.00        0.00      3.18 o 
  -9   7   8      179.25      190.11      5.64 o 
  -8   7   8      106.29      111.37      4.41 o 
  -7   7   8      103.12      100.20      5.13 o 
  -6   7   8       19.52       15.12      3.63 o 
  -5   7   8      586.19      612.62     10.21 o 
  -4   7   8      180.29      183.55      6.28 o 
  -3   7   8      172.52      181.76      6.12 o 
  -2   7   8      115.50      104.59      5.10 o 
  -1   7   8      119.35      134.64      5.03 o 
   0   7   8      280.47      280.00      5.92 o 
   1   7   8       21.42       20.94      3.16 o 
   2   7   8      493.15      539.81      8.90 o 
   3   7   8        0.02        1.91      3.13 o 
  -6   8   8      235.87      239.17      7.39 o 
  -5   8   8       18.44       17.70      4.05 o 
  -4   8   8      615.55      630.31     10.93 o 
  -3   8   8       26.93       30.67      4.24 o 
  -2   8   8       59.14       65.49      4.33 o 
  -1   8   8      149.28      163.83      5.66 o 
   0   8   8       14.53       12.17      3.44 o 
 -13   1   9        1.87        6.07      5.63 o 
 -12   1   9       12.90       14.90      5.68 o 
 -11   1   9       23.30       15.89      5.71 o 
 -10   1   9        3.19        5.59      4.89 o 
  -9   1   9        4.40        6.41      4.55 o 
  -8   1   9      880.45      851.83     11.74 o 
  -7   1   9       57.97       45.51      3.07 o 
  -6   1   9     1634.09     1618.90     10.26 o 
  -5   1   9      348.03      343.26      4.66 o 
  -4   1   9      404.07      401.77      4.61 o 
  -3   1   9       26.29       24.72      1.71 o 
  -2   1   9      195.28      173.10      2.83 o 
  -1   1   9        0.32        1.93      1.67 o 
   0   1   9       71.65       73.13      2.77 o 
   1   1   9      853.71      832.10      7.27 o 
   2   1   9        0.06        0.31      1.94 o 
   3   1   9        1.72        1.37      2.11 o 
   4   1   9       17.38       14.66      2.37 o 
   5   1   9       98.17       89.40      3.01 o 
   6   1   9        8.38        8.64      2.42 o 
 -13   2   9      364.25      363.83     12.28 o 
 -12   2   9       99.90       92.76      7.28 o 
 -11   2   9       59.67       69.18      6.79 o 
 -10   2   9       81.52       81.48      4.39 o 
  -9   2   9      255.65      255.79      5.54 o 
  -8   2   9        5.65        7.67      2.68 o 
  -7   2   9      117.70      102.53      3.84 o 
  -6   2   9      978.13      972.21      8.42 o 
  -5   2   9       53.05       50.53      2.58 o 
  -4   2   9      198.20      195.81      3.88 o 
  -3   2   9      609.33      611.71      5.86 o 
  -2   2   9        0.14        1.19      1.76 o 
  -1   2   9       77.31       70.37      2.52 o 
   0   2   9       66.19       66.54      2.78 o 
   1   2   9      971.41      949.98      7.40 o 
   2   2   9      309.89      301.17      4.39 o 
   3   2   9     1002.60      990.11      7.26 o 
   4   2   9        3.30        4.65      2.02 o 
   5   2   9       57.12       57.86      2.89 o 
   6   2   9      117.86      129.23      3.97 o 
 -12   3   9       53.01       49.25      6.55 o 
 -11   3   9       15.68       20.37      2.75 o 
 -10   3   9       48.90       40.73      2.97 o 
  -9   3   9      203.28      216.01      5.45 o 
  -8   3   9      221.63      223.09      5.32 o 
  -7   3   9      408.08      411.03      6.76 o 
  -6   3   9      299.55      264.93      4.97 o 
  -5   3   9      850.19      820.16      7.43 o 
  -4   3   9        0.96        1.41      2.10 o 
  -3   3   9      289.12      278.62      5.16 o 
  -2   3   9      516.21      494.84      6.63 o 
  -1   3   9      376.58      366.62      5.95 o 
   0   3   9      148.67      145.52      3.29 o 
   1   3   9     1125.55     1135.36      7.69 o 
   2   3   9      599.82      602.19      5.99 o 
   3   3   9      438.29      466.05      5.58 o 
   4   3   9       53.92       53.32      2.95 o 
   5   3   9      561.35      576.21      6.93 o 
   6   3   9       25.77       26.90      2.81 o 
 -11   4   9      192.68      218.19      5.13 o 
 -10   4   9      305.05      314.24      5.67 o 
  -9   4   9        0.31        0.00      2.44 o 
  -8   4   9      426.25      470.12      7.61 o 
  -7   4   9       85.36       76.43      4.00 o 
  -6   4   9      658.25      685.72      7.80 o 
  -5   4   9      592.90      562.57      7.08 o 
  -4   4   9       47.37       54.21      3.19 o 
  -3   4   9     1007.60      994.48     11.43 o 
  -2   4   9        7.77        5.83      2.62 o 
  -1   4   9      168.12      174.50      5.04 o 
   0   4   9        9.15        7.33      2.79 o 
   1   4   9       56.32       58.10      3.56 o 
   2   4   9      188.01      196.62      4.12 o 
   3   4   9        1.38        4.09      2.33 o 
   4   4   9      116.97      132.32      3.92 o 
   5   4   9      128.19      128.68      3.98 o 
 -11   5   9       87.68       89.56      4.00 o 
 -10   5   9       68.84       64.09      3.56 o 
  -9   5   9      454.74      436.51      6.64 o 
  -8   5   9      139.32      126.15      4.84 o 
  -7   5   9      488.39      505.72      7.26 o 
  -6   5   9        7.52       10.15      2.61 o 
  -5   5   9      146.44      151.36      5.54 o 
  -4   5   9       36.64       37.58      3.65 o 
  -3   5   9      100.81      107.00      4.85 o 
  -2   5   9      377.73      402.50      7.21 o 
  -1   5   9       48.96       49.80      3.35 o 
   0   5   9        7.23        7.14      2.84 o 
   1   5   9        0.20        0.00      2.72 o 
   2   5   9       14.27       11.20      3.38 o 
   3   5   9       42.04       45.69      3.75 o 
   4   5   9        1.85        2.37      2.52 o 
  -9   6   9       10.58        9.36      3.46 o 
  -8   6   9      168.31      166.78      5.56 o 
  -7   6   9       23.48       19.16      3.70 o 
  -6   6   9       28.27       28.51      3.62 o 
  -5   6   9       91.78       87.63      4.73 o 
  -4   6   9       15.55       13.34      3.58 o 
  -3   6   9        3.00        4.20      3.38 o 
  -2   6   9        1.32        1.39      2.65 o 
  -1   6   9      362.58      363.60      6.61 o 
   0   6   9       67.86       63.08      3.82 o 
   1   6   9       39.32       45.60      3.47 o 
   2   6   9      216.58      206.26      6.23 o 
   3   6   9       36.40       37.56      3.95 o 
  -7   7   9      109.34      108.77      5.42 o 
  -6   7   9       20.83       16.00      4.12 o 
  -5   7   9        3.79        1.79      3.42 o 
  -4   7   9       40.02       37.24      4.14 o 
  -3   7   9       60.37       60.82      4.71 o 
  -2   7   9       57.10       55.13      4.10 o 
  -1   7   9       52.45       51.54      3.64 o 
   0   7   9      103.45      110.68      4.54 o 
   1   7   9        1.96        1.27      3.26 o 
 -12   0  10      184.32      195.91     13.80 o 
 -11   0  10       18.95       13.04      7.73 o 
 -10   0  10      353.55      347.31     16.07 o 
  -9   0  10      332.75      300.00     14.48 o 
  -8   0  10        0.22        0.61      6.29 o 
  -7   0  10        1.24        0.00      6.60 o 
  -6   0  10      126.45      135.86      9.78 o 
  -5   0  10     1197.02     1174.34      9.80 o 
  -4   0  10      206.42      201.38      4.57 o 
  -3   0  10      492.32      498.17      6.81 o 
  -2   0  10      214.54      206.06      4.79 o 
  -1   0  10     1199.99     1207.42     10.65 o 
   0   0  10      267.76      260.68      6.38 o 
   1   0  10        3.86        4.79      3.03 o 
   2   0  10      499.31      517.08      8.19 o 
   3   0  10       64.65       57.66      4.08 o 
   4   0  10      286.99      285.35      6.83 o 
   5   0  10       12.10       19.73      3.72 o 
 -12   1  10      149.65      150.58      8.87 o 
 -11   1  10      358.49      384.69     12.20 o 
 -10   1  10       76.13       66.05      6.54 o 
  -9   1  10      173.32      180.80      8.91 o 
  -8   1  10       96.87       97.28      7.20 o 
  -7   1  10       18.80       10.72      3.48 o 
  -6   1  10      806.13      833.38      7.92 o 
  -5   1  10       72.99       69.04      2.83 o 
  -4   1  10      421.35      408.38      4.97 o 
  -3   1  10        8.34        8.10      1.63 o 
  -2   1  10      219.96      222.78      3.32 o 
  -1   1  10       44.65       44.16      2.51 o 
   0   1  10       31.88       34.19      2.54 o 
   1   1  10       48.42       48.52      2.82 o 
   2   1  10       81.93       76.88      2.90 o 
   3   1  10      669.87      656.28      6.69 o 
   4   1  10        0.01        0.00      2.28 o 
   5   1  10      496.79      510.39      6.11 o 
 -12   2  10       16.83       17.02      5.87 o 
 -11   2  10        4.85        4.75      5.00 o 
 -10   2  10      505.04      508.73     13.40 o 
  -9   2  10        7.50        7.16      3.79 o 
  -8   2  10      453.07      407.81      6.82 o 
  -7   2  10      796.82      805.85      9.07 o 
  -6   2  10      703.57      719.07      7.68 o 
  -5   2  10      842.04      825.26      7.55 o 
  -4   2  10       50.25       56.31      2.65 o 
  -3   2  10      925.25      914.44      7.45 o 
  -2   2  10        0.72        0.19      2.51 o 
  -1   2  10      479.15      476.98      5.32 o 
   0   2  10      178.59      171.17      3.92 o 
   1   2  10      195.21      201.53      4.07 o 
   2   2  10      266.06      270.62      4.48 o 
   3   2  10       48.87       53.38      2.85 o 
   4   2  10      348.82      348.82      5.27 o 
   5   2  10       50.32       56.28      2.98 o 
 -11   3  10       13.29       19.88      4.31 o 
 -10   3  10        5.76        0.30      3.11 o 
  -9   3  10        0.14        0.00      3.03 o 
  -8   3  10       18.99       18.81      2.97 o 
  -7   3  10       34.87       29.38      3.11 o 
  -6   3  10      100.02       78.18      3.46 o 
  -5   3  10       17.79        8.61      2.45 o 
  -4   3  10      278.84      272.23      5.33 o 
  -3   3  10      273.89      281.62      5.04 o 
  -2   3  10      103.22       96.71      3.80 o 
  -1   3  10       15.59       16.23      2.86 o 
   0   3  10        0.17        0.00      3.02 o 
   1   3  10       21.96       20.78      2.32 o 
   2   3  10       40.05       39.34      2.54 o 
   3   3  10      613.84      596.29      6.56 o 
   4   3  10       13.65       10.76      2.66 o 
 -11   4  10       93.71       98.28      4.82 o 
 -10   4  10        0.00        0.11      3.36 o 
  -9   4  10       54.75       52.91      3.74 o 
  -8   4  10       49.55       40.87      3.60 o 
  -7   4  10       91.71       86.90      3.98 o 
  -6   4  10      349.55      331.94      5.91 o 
  -5   4  10       71.37       68.23      3.93 o 
  -4   4  10       92.18       82.83      4.14 o 
  -3   4  10      316.28      315.17      5.97 o 
  -2   4  10        2.52        2.29      2.71 o 
  -1   4  10        0.16        0.46      2.76 o 
   0   4  10      146.19      140.18      4.33 o 
   1   4  10      125.83      128.38      4.69 o 
   2   4  10        1.46        3.69      2.98 o 
   3   4  10        0.05        0.12      2.24 o 
   4   4  10       20.50       21.93      2.71 o 
 -10   5  10       24.66       30.70      3.78 o 
  -9   5  10       77.92       81.97      4.36 o 
  -8   5  10       12.99       16.10      3.38 o 
  -7   5  10        2.47        5.03      2.62 o 
  -6   5  10      198.74      211.69      5.78 o 
  -5   5  10      289.77      318.11      7.53 o 
  -4   5  10      298.41      300.25      7.45 o 
  -3   5  10       34.36       40.13      3.61 o 
  -2   5  10      455.33      460.06      7.98 o 
  -1   5  10       63.94       61.46      3.75 o 
   0   5  10      111.85      114.00      4.43 o 
   1   5  10        5.11        4.69      2.96 o 
   2   5  10        0.19        0.00      2.97 o 
   3   5  10       90.66       91.45      4.59 o 
  -8   6  10       63.79       64.58      4.87 o 
  -7   6  10      323.21      325.28      8.06 o 
  -6   6  10      153.11      152.89      6.06 o 
  -5   6  10      159.04      158.32      5.91 o 
  -4   6  10        4.95        4.07      3.35 o 
  -3   6  10      134.13      144.99      5.33 o 
  -2   6  10        0.81        1.34      2.87 o 
  -1   6  10      232.61      232.80      5.82 o 
   0   6  10        1.06        0.00      2.90 o 
   1   6  10      158.99      164.77      5.67 o 
  -5   7  10      479.50      506.33     10.07 o 
  -4   7  10      432.07      461.80      9.69 o 
  -3   7  10        4.96        4.92      3.19 o 
  -2   7  10      422.10      439.91      8.57 o 
 -11   1  11        1.79        0.00      5.32 o 
 -10   1  11       29.75       27.54      6.06 o 
  -9   1  11       22.61       23.30      5.44 o 
  -8   1  11       27.74       28.67      5.44 o 
  -7   1  11      220.17      202.62      8.75 o 
  -6   1  11      149.05      137.19      4.30 o 
  -5   1  11       39.10       41.83      2.68 o 
  -4   1  11        0.66        1.37      2.19 o 
  -3   1  11       25.40       24.97      2.38 o 
  -2   1  11       12.47       13.72      2.04 o 
  -1   1  11       66.47       62.79      2.91 o 
   0   1  11       47.00       51.01      2.87 o 
   1   1  11       21.49       22.12      2.50 o 
   2   1  11        1.71        1.66      2.33 o 
   3   1  11       47.05       51.49      2.91 o 
   4   1  11       98.52       97.47      3.50 o 
 -11   2  11        1.96        6.66      5.30 o 
 -10   2  11      297.79      310.13     11.39 o 
  -9   2  11       11.20       11.93      5.44 o 
  -8   2  11       53.05       47.04      3.46 o 
  -7   2  11       58.97       61.63      3.57 o 
  -6   2  11      247.53      234.77      5.06 o 
  -5   2  11        8.50        6.16      2.09 o 
  -4   2  11     1038.81     1018.25      8.23 o 
  -3   2  11      884.43      872.48      8.38 o 
  -2   2  11      473.43      469.60      6.95 o 
  -1   2  11       11.74       12.39      3.22 o 
   0   2  11      559.09      559.63      6.71 o 
   1   2  11       29.81       27.86      2.55 o 
   2   2  11       52.34       44.80      2.93 o 
   3   2  11      705.24      713.62      7.35 o 
 -10   3  11       27.73       24.95      4.44 o 
  -9   3  11      207.53      226.47      5.91 o 
  -8   3  11      344.87      357.87      7.06 o 
  -7   3  11      315.09      305.35      6.48 o 
  -6   3  11      316.82      343.06      6.04 o 
  -5   3  11      290.04      283.14      6.60 o 
  -4   3  11     1076.64     1142.25      9.75 o 
  -3   3  11      296.84      292.81      5.88 o 
  -2   3  11       15.48       15.80      2.85 o 
  -1   3  11      274.34      272.84      5.84 o 
   0   3  11       16.42       16.04      3.33 o 
   1   3  11       78.08       78.76      4.25 o 
   2   3  11       18.96       15.02      2.30 o 
   3   3  11        5.20        7.96      2.55 o 
 -10   4  11      154.69      148.15      5.41 o 
  -9   4  11      275.66      287.23      6.83 o 
  -8   4  11       46.35       45.96      3.86 o 
  -7   4  11      112.29      107.84      4.62 o 
  -6   4  11       17.77       23.96      3.07 o 
  -5   4  11      228.76      241.63      6.01 o 
  -4   4  11        0.10        0.89      2.77 o 
  -3   4  11      438.67      446.88      7.20 o 
  -2   4  11        2.41        3.90      2.98 o 
  -1   4  11       90.62      101.62      4.33 o 
   0   4  11      469.20      480.12      7.95 o 
   1   4  11      105.76       96.04      4.49 o 
   2   4  11       91.45       86.77      4.62 o 
  -8   5  11      256.99      275.15      6.81 o 
  -7   5  11        6.19        8.82      3.72 o 
  -6   5  11      360.91      368.37      8.95 o 
  -5   5  11      266.09      275.13      7.34 o 
  -4   5  11      288.82      290.62      6.24 o 
  -3   5  11       15.70       14.15      3.17 o 
  -2   5  11       11.17       10.71      3.04 o 
  -1   5  11      362.60      370.30      6.66 o 
   0   5  11       12.76       11.32      3.37 o 
  -6   6  11       11.77        8.64      3.81 o 
  -5   6  11      406.76      408.35      9.09 o 
  -4   6  11       42.95       48.26      3.94 o 
  -3   6  11       35.57       40.93      3.88 o 
  -2   6  11       96.43       95.05      4.56 o 
 -10   0  12       29.84       22.97      7.88 o 
  -9   0  12      438.63      437.23     18.27 o 
  -8   0  12        0.33        6.44      7.13 o 
  -7   0  12      185.99      196.97     12.59 o 
  -6   0  12        1.77        3.87      6.60 o 
  -5   0  12      542.78      552.17     13.00 o 
  -4   0  12      115.69      127.72      7.23 o 
  -3   0  12       61.86       64.95      3.70 o 
  -2   0  12      504.31      511.27      9.01 o 
  -1   0  12      345.86      341.12      7.87 o 
   0   0  12       76.61       79.22      4.95 o 
   1   0  12       38.49       34.57      3.67 o 
   2   0  12      162.45      168.76      5.90 o 
 -10   1  12      161.07      148.87      8.47 o 
  -9   1  12       13.99       16.92      5.05 o 
  -8   1  12      686.87      674.28     15.28 o 
  -7   1  12       10.40       15.71      5.06 o 
  -6   1  12      136.07      135.69      7.74 o 
  -5   1  12      128.02      126.40      3.81 o 
  -4   1  12       98.67       87.38      3.41 o 
  -3   1  12      204.38      198.90      5.01 o 
  -2   1  12      171.97      171.86      5.39 o 
  -1   1  12      482.08      489.09      6.40 o 
   0   1  12      297.55      296.54      5.36 o 
   1   1  12       83.40       91.53      3.22 o 
   2   1  12      279.89      282.76      5.06 o 
 -10   2  12        0.03        0.37      5.33 o 
  -9   2  12      155.52      184.08      9.11 o 
  -8   2  12        7.86       11.34      5.25 o 
  -7   2  12       18.67       24.76      3.19 o 
  -6   2  12        3.59        4.79      2.49 o 
  -5   2  12        0.05        1.35      2.53 o 
  -4   2  12      149.02      169.10      4.38 o 
  -3   2  12        9.87       12.77      2.77 o 
  -2   2  12      159.59      162.83      5.39 o 
  -1   2  12        0.03        0.00      3.25 o 
   0   2  12       79.12       88.57      4.28 o 
   1   2  12        2.86        2.68      2.51 o 
  -9   3  12        4.15        5.01      4.36 o 
  -8   3  12       73.99       73.55      4.34 o 
  -7   3  12      116.94      110.15      4.65 o 
  -6   3  12       14.06        8.78      2.88 o 
  -5   3  12      476.86      477.91      7.35 o 
  -4   3  12      288.73      287.05      5.57 o 
  -3   3  12      397.42      411.66      7.12 o 
  -2   3  12       17.43       15.47      3.03 o 
  -1   3  12       72.71       70.49      4.42 o 
   0   3  12        3.43        4.38      3.27 o 
   1   3  12       23.29       23.08      3.33 o 
  -8   4  12        0.50        0.63      2.94 o 
  -7   4  12        0.13        1.49      3.81 o 
  -6   4  12       13.08       13.37      3.15 o 
  -5   4  12       33.91       38.37      3.21 o 
  -4   4  12       87.83       84.76      4.12 o 
  -3   4  12       29.90       29.23      3.33 o 
  -2   4  12      330.65      354.68      7.04 o 
  -1   4  12        0.01        0.42      3.19 o 
  -5   5  12        0.82        0.49      3.25 o 
  -4   5  12        4.89        3.31      3.01 o 
  -8   1  13      126.94      123.82      8.33 o 
  -7   1  13       12.29       13.44      5.41 o 
  -6   1  13       58.52       59.22     10.20 o 
  -5   1  13       20.92       20.38      3.51 o 
  -4   1  13       51.40       50.79      3.33 o 
  -3   1  13      111.10      115.40      4.41 o 
  -2   1  13      169.87      171.42      5.68 o 
  -1   1  13      109.31      107.86      5.01 o 
  -8   2  13       35.50       44.19      6.65 o 
  -7   2  13      236.24      256.02     10.37 o 
  -6   2  13      327.32      329.57      7.82 o 
  -5   2  13      183.33      187.01      5.57 o 
  -4   2  13        6.03        7.81      2.88 o 
  -3   2  13       19.64       16.19      3.28 o 
  -2   2  13        0.51        0.00      3.15 o 
  -6   3  13       38.81       34.80      3.59 o 
  -5   3  13        0.13        1.32      2.76 o 
  -4   3  13        0.20        0.00      2.82 o 
  -3   3  13        7.03        8.49      3.18 o 
                                                 
